# Supplementary material for: A novel microfluidic compact disc to investigate electrochemical property changes between artificial and real salivary samples mixed with mouthwashes using electrical impedance analysis
Source: PLoS One. 2023 Feb 16;18(2):e0280381. doi: 10.1371/journal.pone.0280381 (PMC9934320; doi:10.1371/journal.pone.0280381)
Supplement: S1 Data — (XLSX) [file pone.0280381.s001.xlsx]

## Sheet: G
frequency (kHz)	AS										LT										PP										FL										AS+LT
0.2	2.52e-05	2.54e-05	2.54e-05	2.62e-05	2.61e-05	2.61e-05	2.88e-05	2.86e-05	2.86e-05		0.000297	0.0003	0.000301	0.000303	0.000304	0.000305	0.000307	0.000308	0.000308		0.00033	0.000331	0.000332	0.00032	0.000322	0.00032	0.00034	0.000341	0.00034		0.000762	0.000876	0.000979	0.00127	0.00127	0.00126	0.00124	0.00124	0.00123		3.19e-05	3.19e-05	3.19e-05	3.36e-05	3.55e-05	3.54e-05	3.25e-05	3.21e-05	3.19e-05
0.207	2.63e-05	2.65e-05	2.65e-05	2.74e-05	2.72e-05	2.72e-05	3.01e-05	2.99e-05	2.99e-05		0.000301	0.000304	0.000306	0.000307	0.000308	0.000309	0.000312	0.000313	0.000313		0.000331	0.000333	0.000333	0.000322	0.000323	0.000322	0.000342	0.000343	0.000342		0.000784	0.000901	0.00101	0.00129	0.00129	0.00128	0.00126	0.00126	0.00126		3.33e-05	3.33e-05	3.33e-05	3.51e-05	3.7e-05	3.69e-05	3.39e-05	3.35e-05	3.33e-05
0.214	2.74e-05	2.76e-05	2.76e-05	2.86e-05	2.84e-05	2.84e-05	3.14e-05	3.12e-05	3.12e-05		0.000306	0.000309	0.000311	0.000312	0.000313	0.000314	0.000316	0.000317	0.000318		0.000333	0.000335	0.000335	0.000323	0.000325	0.000324	0.000344	0.000345	0.000343		0.000808	0.000927	0.00103	0.00132	0.00131	0.0013	0.00128	0.00129	0.00128		3.48e-05	3.48e-05	3.48e-05	3.66e-05	3.86e-05	3.85e-05	3.54e-05	3.49e-05	3.47e-05
0.222	2.86e-05	2.88e-05	2.89e-05	2.98e-05	2.97e-05	2.96e-05	3.28e-05	3.26e-05	3.26e-05		0.00031	0.000314	0.000315	0.000316	0.000317	0.000319	0.000321	0.000322	0.000323		0.000335	0.000336	0.000337	0.000325	0.000326	0.000325	0.000346	0.000347	0.000345		0.000831	0.000953	0.00106	0.00134	0.00134	0.00133	0.0013	0.00131	0.0013		3.63e-05	3.63e-05	3.63e-05	3.82e-05	4.02e-05	4.02e-05	3.7e-05	3.65e-05	3.63e-05
0.23	3e-05	3.01e-05	3.01e-05	3.11e-05	3.1e-05	3.09e-05	3.43e-05	3.41e-05	3.4e-05		0.000315	0.000318	0.00032	0.000321	0.000322	0.000323	0.000325	0.000327	0.000327		0.000336	0.000338	0.000338	0.000327	0.000328	0.000327	0.000347	0.000348	0.000347		0.000856	0.000979	0.00109	0.00137	0.00136	0.00135	0.00132	0.00133	0.00132		3.79e-05	3.79e-05	3.79e-05	3.99e-05	4.19e-05	4.19e-05	3.86e-05	3.81e-05	3.79e-05
0.238	3.13e-05	3.14e-05	3.15e-05	3.25e-05	3.23e-05	3.23e-05	3.59e-05	3.56e-05	3.56e-05		0.000319	0.000323	0.000324	0.000325	0.000326	0.000328	0.00033	0.000331	0.000332		0.000338	0.00034	0.00034	0.000329	0.00033	0.000328	0.000349	0.00035	0.000349		0.000882	0.00101	0.00111	0.00139	0.00138	0.00137	0.00135	0.00135	0.00134		3.96e-05	3.96e-05	3.96e-05	4.16e-05	4.37e-05	4.36e-05	4.03e-05	3.98e-05	3.96e-05
0.246	3.27e-05	3.28e-05	3.29e-05	3.39e-05	3.37e-05	3.37e-05	3.75e-05	3.72e-05	3.72e-05		0.000324	0.000327	0.000329	0.00033	0.000331	0.000332	0.000335	0.000336	0.000336		0.00034	0.000341	0.000342	0.00033	0.000331	0.00033	0.000351	0.000352	0.00035		0.000907	0.00103	0.00114	0.00141	0.00141	0.0014	0.00137	0.00137	0.00137		4.13e-05	4.13e-05	4.13e-05	4.34e-05	4.55e-05	4.67e-05	4.2e-05	4.15e-05	4.13e-05
0.255	3.41e-05	3.43e-05	3.43e-05	3.54e-05	3.52e-05	3.52e-05	3.92e-05	3.89e-05	3.89e-05		0.000328	0.000332	0.000334	0.000334	0.000335	0.000337	0.000339	0.000341	0.000341		0.000341	0.000343	0.000343	0.000332	0.000333	0.000332	0.000352	0.000353	0.000352		0.000933	0.00106	0.00117	0.00144	0.00143	0.00142	0.00139	0.0014	0.00139		4.31e-05	4.31e-05	4.32e-05	4.53e-05	4.74e-05	4.89e-05	4.39e-05	4.33e-05	4.31e-05
0.264	3.56e-05	3.58e-05	3.59e-05	3.7e-05	3.68e-05	3.68e-05	4.09e-05	4.06e-05	4.06e-05		0.000333	0.000337	0.000338	0.000339	0.00034	0.000341	0.000344	0.000345	0.000346		0.000342	0.000344	0.000345	0.000333	0.000334	0.000333	0.000354	0.000355	0.000354		0.000959	0.00109	0.0012	0.00146	0.00145	0.00144	0.00141	0.00142	0.00141		4.5e-05	4.5e-05	4.5e-05	4.73e-05	4.95e-05	5.12e-05	4.58e-05	4.53e-05	4.5e-05
0.273	3.72e-05	3.74e-05	3.75e-05	3.86e-05	3.84e-05	3.84e-05	4.28e-05	4.25e-05	4.25e-05		0.000337	0.000341	0.000343	0.000343	0.000344	0.000346	0.000348	0.00035	0.00035		0.000344	0.000346	0.000346	0.000334	0.000336	0.000334	0.000356	0.000357	0.000355		0.000986	0.00112	0.00123	0.00148	0.00148	0.00147	0.00143	0.00144	0.00143		4.7e-05	4.7e-05	4.7e-05	4.93e-05	5.15e-05	5.21e-05	4.78e-05	4.72e-05	4.7e-05
0.283	3.89e-05	3.9e-05	3.92e-05	4.03e-05	4.02e-05	4.02e-05	4.48e-05	4.45e-05	4.45e-05		0.000342	0.000346	0.000348	0.000348	0.000349	0.00035	0.000353	0.000354	0.000355		0.000345	0.000347	0.000348	0.000336	0.000337	0.000336	0.000357	0.000358	0.000357		0.00101	0.00115	0.00126	0.00151	0.0015	0.00149	0.00146	0.00146	0.00146		4.91e-05	4.9e-05	4.91e-05	5.15e-05	5.37e-05	5.41e-05	4.99e-05	4.93e-05	4.9e-05
0.292	4.06e-05	4.08e-05	4.09e-05	4.21e-05	4.2e-05	4.2e-05	4.68e-05	4.65e-05	4.65e-05		0.000346	0.00035	0.000352	0.000352	0.000354	0.000355	0.000358	0.000359	0.00036		0.000347	0.000348	0.000349	0.000337	0.000338	0.000337	0.000359	0.00036	0.000358		0.00104	0.00118	0.00129	0.00153	0.00153	0.00152	0.00148	0.00149	0.00148		5.12e-05	5.11e-05	5.13e-05	5.37e-05	5.59e-05	5.63e-05	5.21e-05	5.15e-05	5.12e-05
0.303	4.24e-05	4.26e-05	4.28e-05	4.4e-05	4.39e-05	4.39e-05	4.9e-05	4.87e-05	4.87e-05		0.000351	0.000355	0.000357	0.000357	0.000358	0.000359	0.000362	0.000364	0.000364		0.000348	0.00035	0.00035	0.000339	0.00034	0.000339	0.00036	0.000361	0.00036		0.00107	0.00121	0.00132	0.00156	0.00155	0.00154	0.0015	0.00151	0.0015		5.34e-05	5.34e-05	5.34e-05	5.6e-05	5.82e-05	5.86e-05	5.44e-05	5.37e-05	5.34e-05
0.313	4.43e-05	4.46e-05	4.47e-05	4.6e-05	4.59e-05	4.59e-05	5.12e-05	5.09e-05	5.09e-05		0.000355	0.00036	0.000362	0.000361	0.000362	0.000364	0.000367	0.000368	0.000369		0.000349	0.000351	0.000352	0.00034	0.000341	0.00034	0.000362	0.000363	0.000361		0.0011	0.00124	0.00135	0.00158	0.00157	0.00156	0.00152	0.00153	0.00152		5.57e-05	5.57e-05	5.57e-05	5.84e-05	6.06e-05	6.1e-05	5.67e-05	5.61e-05	5.57e-05
0.324	4.63e-05	4.66e-05	4.68e-05	4.81e-05	4.79e-05	4.8e-05	5.36e-05	5.33e-05	5.33e-05		0.00036	0.000364	0.000366	0.000365	0.000367	0.000368	0.000371	0.000373	0.000373		0.00035	0.000352	0.000353	0.000341	0.000343	0.000341	0.000363	0.000364	0.000363		0.00113	0.00127	0.00138	0.0016	0.0016	0.00159	0.00154	0.00155	0.00154		5.81e-05	5.81e-05	5.81e-05	6.09e-05	6.31e-05	6.35e-05	5.92e-05	5.85e-05	5.82e-05
0.336	4.84e-05	4.87e-05	4.89e-05	5.03e-05	5.01e-05	5.02e-05	5.61e-05	5.58e-05	5.58e-05		0.000364	0.000369	0.000371	0.00037	0.000371	0.000373	0.000376	0.000378	0.000378		0.000352	0.000354	0.000354	0.000343	0.000344	0.000343	0.000365	0.000365	0.000364		0.00116	0.0013	0.00141	0.00163	0.00162	0.00161	0.00156	0.00157	0.00157		6.06e-05	6.06e-05	6.06e-05	6.35e-05	6.57e-05	6.61e-05	6.18e-05	6.1e-05	6.07e-05
0.348	5.06e-05	5.1e-05	5.11e-05	5.26e-05	5.25e-05	5.25e-05	5.88e-05	5.84e-05	5.84e-05		0.000369	0.000374	0.000375	0.000374	0.000376	0.000377	0.00038	0.000382	0.000382		0.000353	0.000355	0.000356	0.000344	0.000345	0.000344	0.000366	0.000367	0.000366		0.00119	0.00133	0.00145	0.00165	0.00164	0.00163	0.00159	0.0016	0.00159		6.32e-05	6.32e-05	6.33e-05	6.62e-05	6.84e-05	6.88e-05	6.45e-05	6.37e-05	6.33e-05
0.36	5.28e-05	5.33e-05	5.35e-05	5.5e-05	5.49e-05	5.49e-05	6.15e-05	6.12e-05	6.11e-05		0.000373	0.000378	0.00038	0.000379	0.00038	0.000382	0.000385	0.000387	0.000387		0.000354	0.000356	0.000357	0.000345	0.000346	0.000345	0.000367	0.000368	0.000367		0.00122	0.00136	0.00148	0.00167	0.00166	0.00166	0.00161	0.00162	0.00161		6.59e-05	6.6e-05	6.6e-05	6.9e-05	7.12e-05	7.16e-05	6.72e-05	6.64e-05	6.61e-05
0.372	5.53e-05	5.58e-05	5.6e-05	5.75e-05	5.74e-05	5.75e-05	6.44e-05	6.4e-05	6.4e-05		0.000378	0.000383	0.000385	0.000383	0.000385	0.000386	0.000389	0.000391	0.000392		0.000355	0.000357	0.000358	0.000347	0.000348	0.000346	0.000369	0.000369	0.000368		0.00125	0.00139	0.00151	0.0017	0.00169	0.00168	0.00163	0.00164	0.00163		6.88e-05	6.88e-05	6.88e-05	7.19e-05	7.41e-05	7.45e-05	7.02e-05	6.93e-05	6.89e-05
0.386	5.78e-05	5.84e-05	5.86e-05	6.02e-05	6.01e-05	6.02e-05	6.75e-05	6.71e-05	6.7e-05		0.000382	0.000387	0.000389	0.000387	0.000389	0.000391	0.000394	0.000396	0.000396		0.000357	0.000359	0.000359	0.000348	0.000349	0.000347	0.00037	0.000371	0.00037		0.00128	0.00142	0.00154	0.00172	0.00171	0.0017	0.00165	0.00166	0.00165		7.17e-05	7.17e-05	7.17e-05	7.5e-05	7.71e-05	7.75e-05	7.32e-05	7.23e-05	7.19e-05
0.399	6.04e-05	6.11e-05	6.13e-05	6.3e-05	6.29e-05	6.3e-05	7.07e-05	7.02e-05	7.02e-05		0.000386	0.000392	0.000394	0.000392	0.000394	0.000395	0.000397	0.0004	0.000401		0.000358	0.00036	0.00036	0.000349	0.00035	0.000348	0.000371	0.000372	0.000371		0.00131	0.00146	0.00157	0.00174	0.00173	0.00172	0.00167	0.00168	0.00167		7.48e-05	7.48e-05	7.48e-05	7.81e-05	8.03e-05	8.07e-05	7.63e-05	7.54e-05	7.5e-05
0.413	6.32e-05	6.39e-05	6.42e-05	6.59e-05	6.58e-05	6.6e-05	7.4e-05	7.36e-05	7.35e-05		0.000391	0.000396	0.000398	0.000396	0.000398	0.000399	0.000403	0.000405	0.000405		0.000359	0.000361	0.000362	0.00035	0.000351	0.00035	0.000372	0.000373	0.000372		0.00134	0.00149	0.0016	0.00177	0.00175	0.00174	0.00169	0.0017	0.00169		7.79e-05	7.8e-05	7.8e-05	8.14e-05	8.35e-05	8.39e-05	7.96e-05	7.87e-05	7.82e-05
0.428	6.61e-05	6.69e-05	6.72e-05	6.9e-05	6.89e-05	6.91e-05	7.75e-05	7.71e-05	7.7e-05		0.000395	0.000401	0.000403	0.0004	0.000402	0.000404	0.000408	0.000409	0.00041		0.00036	0.000362	0.000363	0.000351	0.000352	0.000351	0.000374	0.000374	0.000373		0.00138	0.00152	0.00164	0.00179	0.00178	0.00177	0.00171	0.00172	0.00171		8.12e-05	8.13e-05	8.13e-05	8.48e-05	8.69e-05	8.73e-05	8.31e-05	8.21e-05	8.16e-05
0.443	6.92e-05	7e-05	7.03e-05	7.22e-05	7.22e-05	7.23e-05	8.12e-05	8.07e-05	8.07e-05		0.0004	0.000405	0.000407	0.000405	0.000407	0.000408	0.000412	0.000414	0.000414		0.000361	0.000363	0.000364	0.000352	0.000353	0.000352	0.000375	0.000376	0.000375		0.00141	0.00155	0.00167	0.00181	0.0018	0.00179	0.00173	0.00174	0.00173		8.47e-05	8.47e-05	8.48e-05	8.84e-05	9.04e-05	9.09e-05	8.66e-05	8.56e-05	8.51e-05
0.458	7.24e-05	7.33e-05	7.36e-05	7.56e-05	7.56e-05	7.57e-05	8.51e-05	8.46e-05	8.45e-05		0.000404	0.00041	0.000412	0.000409	0.000411	0.000413	0.000416	0.000418	0.000418		0.000362	0.000364	0.000365	0.000353	0.000354	0.000353	0.000376	0.000377	0.000376		0.00144	0.00158	0.0017	0.00183	0.00182	0.00181	0.00175	0.00176	0.00175		8.82e-05	8.83e-05	8.83e-05	9.21e-05	9.41e-05	9.46e-05	9.03e-05	8.93e-05	8.87e-05
0.474	7.58e-05	7.67e-05	7.71e-05	7.91e-05	7.91e-05	7.93e-05	8.91e-05	8.86e-05	8.86e-05		0.000408	0.000414	0.000416	0.000413	0.000415	0.000417	0.00042	0.000422	0.000423		0.000363	0.000365	0.000366	0.000354	0.000355	0.000354	0.000377	0.000378	0.000377		0.00147	0.00162	0.00173	0.00185	0.00184	0.00183	0.00177	0.00178	0.00177		9.2e-05	9.2e-05	9.21e-05	9.59e-05	9.79e-05	9.85e-05	9.42e-05	9.31e-05	9.25e-05
0.491	7.93e-05	8.03e-05	8.07e-05	8.28e-05	8.29e-05	8.31e-05	9.33e-05	9.28e-05	9.28e-05		0.000413	0.000419	0.000421	0.000417	0.000419	0.000421	0.000425	0.000427	0.000427		0.000364	0.000366	0.000367	0.000355	0.000356	0.000355	0.000378	0.000379	0.000378		0.0015	0.00165	0.00176	0.00187	0.00186	0.00185	0.00179	0.0018	0.00179		9.58e-05	9.59e-05	9.59e-05	9.99e-05	0.000102	0.000102	9.82e-05	9.71e-05	9.65e-05
0.508	8.3e-05	8.4e-05	8.45e-05	8.67e-05	8.68e-05	8.7e-05	9.78e-05	9.73e-05	9.72e-05		0.000417	0.000423	0.000425	0.000422	0.000424	0.000425	0.000429	0.000431	0.000432		0.000365	0.000367	0.000368	0.000357	0.000357	0.000356	0.000379	0.00038	0.000379		0.00154	0.00168	0.0018	0.00189	0.00188	0.00187	0.00181	0.00182	0.00181		9.98e-05	9.99e-05	0.0001	0.000104	0.000106	0.000107	0.000102	0.000101	0.0001
0.526	8.69e-05	8.8e-05	8.85e-05	9.08e-05	9.09e-05	9.11e-05	0.000102	0.000102	0.000102		0.000421	0.000427	0.00043	0.000426	0.000428	0.00043	0.000433	0.000435	0.000436		0.000366	0.000368	0.000369	0.000357	0.000358	0.000357	0.00038	0.000381	0.00038		0.00157	0.00171	0.00183	0.00191	0.0019	0.0019	0.00183	0.00184	0.00183		0.000104	0.000104	0.000104	0.000108	0.00011	0.000111	0.000107	0.000105	0.000105
0.545	9.1e-05	9.22e-05	9.27e-05	9.51e-05	9.52e-05	9.55e-05	0.000107	0.000107	0.000107		0.000425	0.000432	0.000434	0.00043	0.000432	0.000434	0.000438	0.00044	0.00044		0.000367	0.000369	0.00037	0.000358	0.000359	0.000358	0.000381	0.000382	0.000381		0.0016	0.00175	0.00186	0.00193	0.00192	0.00192	0.00185	0.00186	0.00185		0.000108	0.000108	0.000108	0.000113	0.000115	0.000116	0.000111	0.00011	0.000109
0.564	9.52e-05	9.65e-05	9.71e-05	9.96e-05	9.97e-05	0.0001	0.000112	0.000112	0.000112		0.00043	0.000436	0.000438	0.000434	0.000436	0.000438	0.000442	0.000444	0.000445		0.000368	0.00037	0.000371	0.000359	0.00036	0.000359	0.000382	0.000383	0.000382		0.00164	0.00178	0.00189	0.00195	0.00194	0.00194	0.00186	0.00188	0.00187		0.000113	0.000113	0.000113	0.000118	0.00012	0.00012	0.000116	0.000115	0.000114
0.583	9.97e-05	0.000101	0.000102	0.000104	0.000104	0.000105	0.000118	0.000117	0.000117		0.000434	0.000441	0.000443	0.000438	0.000441	0.000442	0.000446	0.000448	0.000449		0.000369	0.000371	0.000372	0.00036	0.000361	0.00036	0.000383	0.000384	0.000383		0.00167	0.00181	0.00192	0.00197	0.00196	0.00196	0.00188	0.0019	0.00189		0.000118	0.000118	0.000118	0.000122	0.000124	0.000125	0.000121	0.00012	0.000119
0.604	0.000104	0.000106	0.000107	0.000109	0.000109	0.00011	0.000123	0.000123	0.000123		0.000438	0.000445	0.000447	0.000442	0.000445	0.000446	0.00045	0.000453	0.000453		0.00037	0.000372	0.000373	0.000361	0.000362	0.000361	0.000384	0.000385	0.000384		0.0017	0.00184	0.00195	0.00199	0.00198	0.00198	0.0019	0.00191	0.0019		0.000123	0.000123	0.000123	0.000128	0.000129	0.000131	0.000126	0.000125	0.000124
0.625	0.000109	0.000111	0.000112	0.000114	0.000115	0.000115	0.000129	0.000129	0.000129		0.000442	0.000449	0.000451	0.000446	0.000449	0.000451	0.000454	0.000457	0.000457		0.000371	0.000373	0.000373	0.000362	0.000363	0.000362	0.000385	0.000386	0.000385		0.00173	0.00187	0.00198	0.00201	0.002	0.002	0.00192	0.00193	0.00192		0.000128	0.000128	0.000128	0.000133	0.000135	0.000136	0.000131	0.00013	0.000129
0.647	0.000114	0.000116	0.000117	0.00012	0.00012	0.000121	0.000135	0.000135	0.000135		0.000447	0.000453	0.000456	0.00045	0.000453	0.000455	0.000458	0.000461	0.000462		0.000372	0.000373	0.000374	0.000363	0.000364	0.000363	0.000386	0.000387	0.000386		0.00177	0.00191	0.00201	0.00203	0.00201	0.00202	0.00193	0.00195	0.00194		0.000133	0.000133	0.000133	0.000138	0.00014	0.000142	0.000137	0.000135	0.000134
0.67	0.00012	0.000122	0.000122	0.000125	0.000126	0.000126	0.000142	0.000141	0.000141		0.000451	0.000458	0.00046	0.000454	0.000457	0.000459	0.000462	0.000465	0.000466		0.000373	0.000374	0.000375	0.000364	0.000365	0.000363	0.000387	0.000388	0.000387		0.0018	0.00194	0.00204	0.00205	0.00203	0.00204	0.00195	0.00197	0.00196		0.000138	0.000139	0.000139	0.000144	0.000146	0.000147	0.000143	0.000141	0.00014
0.693	0.000125	0.000127	0.000128	0.000131	0.000132	0.000132	0.000148	0.000148	0.000148		0.000455	0.000462	0.000464	0.000458	0.000461	0.000463	0.000466	0.000469	0.00047		0.000373	0.000375	0.000376	0.000365	0.000365	0.000364	0.000388	0.000389	0.000388		0.00183	0.00197	0.00207	0.00206	0.00205	0.00205	0.00197	0.00198	0.00197		0.000144	0.000144	0.000144	0.00015	0.000152	0.000154	0.000149	0.000147	0.000146
0.718	0.000131	0.000133	0.000134	0.000138	0.000138	0.000139	0.000155	0.000155	0.000155		0.000459	0.000466	0.000468	0.000462	0.000465	0.000467	0.000471	0.000473	0.000474		0.000374	0.000376	0.000377	0.000365	0.000366	0.000365	0.000389	0.00039	0.000389		0.00186	0.002	0.0021	0.00208	0.00207	0.00207	0.00199	0.002	0.00199		0.00015	0.00015	0.00015	0.000157	0.000158	0.00016	0.000155	0.000153	0.000152
0.743	0.000137	0.00014	0.000141	0.000144	0.000145	0.000145	0.000163	0.000162	0.000162		0.000463	0.00047	0.000473	0.000466	0.000469	0.000471	0.000475	0.000477	0.000478		0.000375	0.000377	0.000377	0.000366	0.000367	0.000365	0.00039	0.00039	0.000389		0.00189	0.00203	0.00213	0.0021	0.00208	0.00209	0.002	0.00202	0.002		0.000156	0.000157	0.000157	0.000163	0.000165	0.000167	0.000162	0.00016	0.000159
0.769	0.000144	0.000146	0.000147	0.000151	0.000152	0.000152	0.00017	0.00017	0.00017		0.000467	0.000474	0.000477	0.00047	0.000473	0.000475	0.000479	0.000481	0.000482		0.000376	0.000377	0.000378	0.000367	0.000368	0.000366	0.00039	0.000391	0.00039		0.00192	0.00206	0.00216	0.00212	0.0021	0.00211	0.00202	0.00203	0.00202		0.000163	0.000163	0.000163	0.00017	0.000172	0.000174	0.000169	0.000167	0.000165
0.796	0.000151	0.000153	0.000154	0.000158	0.000159	0.00016	0.000178	0.000178	0.000178		0.000471	0.000479	0.000481	0.000474	0.000477	0.000479	0.000483	0.000485	0.000486		0.000376	0.000378	0.000379	0.000368	0.000368	0.000367	0.000391	0.000392	0.000391		0.00196	0.00209	0.00218	0.00213	0.00212	0.00212	0.00203	0.00205	0.00204		0.00017	0.00017	0.00017	0.000177	0.000179	0.000181	0.000176	0.000174	0.000172
0.824	0.000158	0.00016	0.000161	0.000165	0.000166	0.000167	0.000187	0.000186	0.000186		0.000475	0.000483	0.000485	0.000478	0.000481	0.000483	0.000487	0.000489	0.00049		0.000377	0.000379	0.00038	0.000369	0.000369	0.000367	0.000392	0.000393	0.000392		0.00199	0.00212	0.00221	0.00215	0.00213	0.00213	0.00205	0.00206	0.00205		0.000177	0.000177	0.000177	0.000184	0.000186	0.000189	0.000183	0.000181	0.00018
0.853	0.000165	0.000168	0.000169	0.000173	0.000174	0.000175	0.000196	0.000195	0.000195		0.000479	0.000487	0.000489	0.000482	0.000485	0.000487	0.00049	0.000493	0.000494		0.000378	0.000379	0.00038	0.000369	0.00037	0.000368	0.000393	0.000394	0.000393		0.00202	0.00215	0.00224	0.00217	0.00215	0.00216	0.00206	0.00208	0.00207		0.000184	0.000184	0.000185	0.000192	0.000194	0.000197	0.000191	0.000189	0.000187
0.883	0.000173	0.000176	0.000177	0.000181	0.000182	0.000183	0.000205	0.000204	0.000204		0.000483	0.000491	0.000493	0.000485	0.000488	0.00049	0.000494	0.000497	0.000498		0.000378	0.00038	0.000381	0.00037	0.000371	0.000369	0.000393	0.000394	0.000393		0.00205	0.00217	0.00227	0.00218	0.00217	0.00218	0.00208	0.00209	0.00208		0.000192	0.000192	0.000192	0.0002	0.000202	0.000205	0.000199	0.000197	0.000195
0.914	0.000181	0.000184	0.000185	0.00019	0.000191	0.000192	0.000214	0.000214	0.000214		0.000487	0.000495	0.000497	0.000489	0.000492	0.000494	0.000498	0.000501	0.000502		0.000379	0.000381	0.000382	0.000371	0.000371	0.000369	0.000394	0.000395	0.000394		0.00208	0.0022	0.00229	0.0022	0.00218	0.0022	0.0021	0.00211	0.0021		0.0002	0.0002	0.0002	0.000209	0.000211	0.000214	0.000208	0.000205	0.000204
0.946	0.000189	0.000192	0.000194	0.000199	0.0002	0.000201	0.000224	0.000224	0.000224		0.000491	0.000499	0.000501	0.000493	0.000496	0.000498	0.000502	0.000505	0.000506		0.00038	0.000381	0.000382	0.000372	0.000372	0.00037	0.000395	0.000396	0.000395		0.00211	0.00223	0.00232	0.00221	0.0022	0.00221	0.00211	0.00212	0.00211		0.000208	0.000209	0.000209	0.000218	0.00022	0.000223	0.000217	0.000214	0.000212
0.98	0.000198	0.000201	0.000203	0.000208	0.00021	0.00021	0.000234	0.000234	0.000234		0.000495	0.000503	0.000505	0.000497	0.0005	0.000502	0.000506	0.000509	0.00051		0.00038	0.000382	0.000383	0.000372	0.000373	0.000371	0.000396	0.000396	0.000395		0.00214	0.00226	0.00234	0.00223	0.00221	0.00222	0.00213	0.00214	0.00212		0.000217	0.000217	0.000217	0.000227	0.000229	0.000233	0.000226	0.000223	0.000221
1.01	0.000207	0.000211	0.000212	0.000218	0.000219	0.00022	0.000245	0.000245	0.000245		0.000499	0.000507	0.000509	0.0005	0.000503	0.000505	0.00051	0.000513	0.000514		0.000381	0.000383	0.000384	0.000373	0.000373	0.000371	0.000396	0.000397	0.000396		0.00217	0.00228	0.00237	0.00224	0.00222	0.00224	0.00214	0.00215	0.00214		0.000226	0.000227	0.000227	0.000236	0.000239	0.000243	0.000235	0.000232	0.000231
1.05	0.000217	0.00022	0.000222	0.000228	0.00023	0.000231	0.000256	0.000256	0.000256		0.000502	0.000511	0.000513	0.000504	0.000507	0.000509	0.000513	0.000516	0.000517		0.000382	0.000383	0.000384	0.000374	0.000374	0.000372	0.000397	0.000398	0.000397		0.0022	0.00231	0.0024	0.00226	0.00224	0.00225	0.00215	0.00217	0.00215		0.000236	0.000236	0.000236	0.000246	0.000249	0.000253	0.000245	0.000243	0.000241
1.09	0.000227	0.000231	0.000232	0.000238	0.00024	0.000242	0.000268	0.000268	0.000268		0.000506	0.000515	0.000517	0.000507	0.000511	0.000513	0.000517	0.00052	0.000521		0.000382	0.000384	0.000385	0.000374	0.000375	0.000372	0.000398	0.000398	0.000397		0.00222	0.00234	0.00242	0.00227	0.00225	0.00226	0.00217	0.00218	0.00217		0.000246	0.000246	0.000246	0.000257	0.000259	0.000264	0.000256	0.000253	0.000251
1.12	0.000237	0.000241	0.000243	0.00025	0.000251	0.000253	0.00028	0.00028	0.00028		0.00051	0.000518	0.000521	0.000511	0.000514	0.000516	0.000521	0.000524	0.000525		0.000383	0.000384	0.000385	0.000375	0.000375	0.000373	0.000398	0.000399	0.000398		0.00225	0.00236	0.00244	0.00229	0.00227	0.00228	0.00218	0.00219	0.00218		0.000256	0.000257	0.000257	0.000268	0.00027	0.000276	0.000267	0.000263	0.000262
1.16	0.000248	0.000252	0.000254	0.000261	0.000263	0.000265	0.000293	0.000293	0.000293		0.000514	0.000522	0.000525	0.000515	0.000518	0.00052	0.000524	0.000527	0.000529		0.000383	0.000385	0.000386	0.000376	0.000376	0.000373	0.000399	0.0004	0.000399		0.00228	0.00239	0.00247	0.0023	0.00228	0.00229	0.00219	0.00221	0.00219		0.000267	0.000267	0.000267	0.000279	0.000282	0.000287	0.000278	0.000275	0.000273
1.21	0.00026	0.000264	0.000266	0.000273	0.000275	0.000277	0.000306	0.000306	0.000306		0.000517	0.000526	0.000529	0.000518	0.000521	0.000524	0.000528	0.000531	0.000532		0.000384	0.000386	0.000387	0.000376	0.000376	0.000374	0.0004	0.0004	0.000399		0.00231	0.00241	0.00249	0.00231	0.00229	0.0023	0.00221	0.00222	0.00221		0.000278	0.000279	0.000279	0.000291	0.000294	0.0003	0.00029	0.000286	0.000284
1.25	0.000272	0.000276	0.000278	0.000286	0.000288	0.00029	0.00032	0.00032	0.00032		0.000521	0.00053	0.000532	0.000522	0.000525	0.000527	0.000532	0.000535	0.000536		0.000384	0.000386	0.000387	0.000377	0.000377	0.000374	0.0004	0.000401	0.0004		0.00233	0.00244	0.00251	0.00233	0.00231	0.00232	0.00222	0.00223	0.00222		0.00029	0.000291	0.000291	0.000304	0.000307	0.000313	0.000303	0.000299	0.000296
1.29	0.000284	0.000289	0.000291	0.000299	0.000301	0.000303	0.000334	0.000334	0.000334		0.000525	0.000533	0.000536	0.000525	0.000528	0.000531	0.000535	0.000538	0.000539		0.000385	0.000387	0.000388	0.000377	0.000377	0.000375	0.000401	0.000401	0.0004		0.00236	0.00246	0.00254	0.00234	0.00232	0.00233	0.00223	0.00224	0.00223		0.000302	0.000303	0.000303	0.000317	0.00032	0.000326	0.000316	0.000312	0.000309
1.34	0.000297	0.000302	0.000304	0.000313	0.000315	0.000317	0.000349	0.000349	0.000349		0.000528	0.000537	0.00054	0.000528	0.000532	0.000534	0.000539	0.000542	0.000543		0.000385	0.000387	0.000388	0.000378	0.000378	0.000375	0.000401	0.000402	0.000401		0.00238	0.00248	0.00256	0.00235	0.00234	0.00234	0.00224	0.00226	0.00224		0.000315	0.000316	0.000316	0.000331	0.000333	0.00034	0.000329	0.000326	0.000322
1.38	0.00031	0.000315	0.000318	0.000327	0.00033	0.000332	0.000365	0.000364	0.000364		0.000532	0.000541	0.000544	0.000532	0.000535	0.000537	0.000542	0.000545	0.000547		0.000386	0.000388	0.000389	0.000378	0.000378	0.000376	0.000402	0.000402	0.000402		0.00241	0.00251	0.00258	0.00236	0.00235	0.00235	0.00225	0.00227	0.00225		0.000329	0.00033	0.000329	0.000345	0.000348	0.000355	0.000343	0.00034	0.000336
1.43	0.000324	0.00033	0.000333	0.000342	0.000344	0.000347	0.000381	0.00038	0.000381		0.000535	0.000544	0.000547	0.000535	0.000539	0.000541	0.000545	0.000549	0.00055		0.000386	0.000388	0.000389	0.000379	0.000379	0.000376	0.000402	0.000403	0.000402		0.00243	0.00253	0.0026	0.00238	0.00236	0.00236	0.00227	0.00228	0.00227		0.000343	0.000344	0.000344	0.00036	0.000363	0.00037	0.000358	0.000354	0.00035
1.48	0.000339	0.000345	0.000347	0.000357	0.00036	0.000363	0.000397	0.000397	0.000397		0.000539	0.000548	0.000551	0.000538	0.000542	0.000544	0.000549	0.000552	0.000553		0.000387	0.000388	0.00039	0.000379	0.000379	0.000377	0.000403	0.000403	0.000403		0.00246	0.00255	0.00262	0.00239	0.00237	0.00237	0.00228	0.00229	0.00228		0.000357	0.000359	0.000358	0.000375	0.000378	0.000386	0.000373	0.00037	0.000365
1.53	0.000354	0.00036	0.000363	0.000373	0.000376	0.000379	0.000414	0.000414	0.000415		0.000542	0.000551	0.000554	0.000542	0.000545	0.000547	0.000552	0.000556	0.000557		0.000387	0.000389	0.00039	0.00038	0.00038	0.000377	0.000403	0.000404	0.000403		0.00248	0.00257	0.00264	0.0024	0.00239	0.00239	0.00229	0.0023	0.00229		0.000373	0.000374	0.000374	0.000392	0.000395	0.000403	0.000389	0.000386	0.000381
1.59	0.00037	0.000376	0.000379	0.00039	0.000393	0.000396	0.000432	0.000433	0.000433		0.000546	0.000555	0.000558	0.000545	0.000549	0.000551	0.000556	0.000559	0.00056		0.000388	0.000389	0.000391	0.00038	0.00038	0.000378	0.000404	0.000404	0.000404		0.0025	0.00259	0.00266	0.00241	0.0024	0.0024	0.0023	0.00231	0.0023		0.000388	0.00039	0.00039	0.000408	0.000411	0.00042	0.000406	0.000402	0.000397
1.64	0.000386	0.000393	0.000396	0.000408	0.000411	0.000414	0.000451	0.000451	0.000452		0.000549	0.000558	0.000562	0.000548	0.000552	0.000554	0.000559	0.000562	0.000564		0.000388	0.00039	0.000391	0.00038	0.000381	0.000378	0.000404	0.000405	0.000404		0.00253	0.00262	0.00268	0.00242	0.00241	0.00241	0.00231	0.00232	0.00231		0.000405	0.000406	0.000406	0.000426	0.000429	0.000438	0.000423	0.000419	0.000414
1.7	0.000403	0.00041	0.000414	0.000426	0.000429	0.000432	0.000471	0.000471	0.000471		0.000552	0.000562	0.000565	0.000551	0.000555	0.000557	0.000562	0.000565	0.000567		0.000389	0.00039	0.000391	0.000381	0.000381	0.000379	0.000405	0.000405	0.000405		0.00255	0.00264	0.0027	0.00243	0.00242	0.00242	0.00232	0.00233	0.00232		0.000422	0.000424	0.000424	0.000444	0.000447	0.000457	0.000441	0.000437	0.000432
1.76	0.000421	0.000428	0.000432	0.000445	0.000449	0.000451	0.000491	0.000491	0.000491		0.000556	0.000565	0.000568	0.000554	0.000558	0.00056	0.000565	0.000569	0.00057		0.000389	0.000391	0.000392	0.000381	0.000382	0.000379	0.000405	0.000406	0.000405		0.00257	0.00266	0.00272	0.00244	0.00243	0.00243	0.00233	0.00235	0.00233		0.00044	0.000442	0.000442	0.000463	0.000466	0.000476	0.00046	0.000455	0.000451
1.82	0.00044	0.000447	0.000451	0.000465	0.000469	0.000471	0.000511	0.000512	0.000512		0.000559	0.000568	0.000572	0.000557	0.000561	0.000564	0.000568	0.000572	0.000573		0.00039	0.000391	0.000392	0.000382	0.000382	0.000379	0.000406	0.000407	0.000406		0.00259	0.00268	0.00274	0.00245	0.00244	0.00244	0.00234	0.00236	0.00234		0.000459	0.000461	0.000461	0.000483	0.000486	0.000497	0.000479	0.000474	0.00047
1.89	0.000459	0.000467	0.000471	0.000486	0.000489	0.000492	0.000533	0.000534	0.000534		0.000562	0.000572	0.000575	0.00056	0.000564	0.000567	0.000571	0.000575	0.000577		0.00039	0.000391	0.000393	0.000383	0.000382	0.00038	0.000406	0.000407	0.000406		0.00262	0.0027	0.00275	0.00246	0.00245	0.00246	0.00235	0.00237	0.00235		0.000479	0.00048	0.00048	0.000504	0.000507	0.000518	0.000499	0.000495	0.00049
1.95	0.00048	0.000488	0.000492	0.000507	0.000511	0.000513	0.000556	0.000556	0.000557		0.000566	0.000575	0.000579	0.000563	0.000567	0.00057	0.000574	0.000578	0.00058		0.00039	0.000392	0.000393	0.000383	0.000383	0.00038	0.000407	0.000407	0.000406		0.00264	0.00271	0.00277	0.00248	0.00246	0.00247	0.00236	0.00237	0.00236		0.000499	0.000501	0.000501	0.000525	0.000528	0.000539	0.000521	0.000516	0.00051
2.02	0.000501	0.000509	0.000513	0.000529	0.000533	0.000535	0.000579	0.00058	0.00058		0.000569	0.000578	0.000582	0.000566	0.00057	0.000573	0.000577	0.000581	0.000583		0.000391	0.000392	0.000393	0.000383	0.000383	0.000381	0.000407	0.000408	0.000407		0.00266	0.00273	0.00279	0.00249	0.00247	0.00248	0.00237	0.00238	0.00237		0.00052	0.000522	0.000522	0.000548	0.00055	0.000562	0.000542	0.000538	0.000532
2.09	0.000522	0.000531	0.000536	0.000552	0.000557	0.000558	0.000603	0.000604	0.000605		0.000572	0.000582	0.000585	0.00057	0.000573	0.000576	0.00058	0.000585	0.000586		0.000391	0.000393	0.000394	0.000384	0.000384	0.000381	0.000408	0.000408	0.000407		0.00268	0.00275	0.00281	0.0025	0.00248	0.00249	0.00238	0.00239	0.00238		0.000542	0.000544	0.000544	0.000571	0.000574	0.000585	0.000565	0.00056	0.000554
2.17	0.000545	0.000554	0.000559	0.000576	0.000581	0.000583	0.000628	0.000629	0.00063		0.000575	0.000585	0.000588	0.000572	0.000576	0.000579	0.000583	0.000588	0.000589		0.000392	0.000393	0.000394	0.000384	0.000384	0.000381	0.000408	0.000408	0.000408		0.0027	0.00277	0.00282	0.0025	0.00249	0.0025	0.00239	0.0024	0.00239		0.000565	0.000567	0.000567	0.000595	0.000598	0.00061	0.000589	0.000585	0.000578
2.24	0.000569	0.000578	0.000583	0.000601	0.000606	0.000608	0.000654	0.000655	0.000656		0.000578	0.000588	0.000592	0.000575	0.000579	0.000582	0.000586	0.000591	0.000592		0.000392	0.000393	0.000395	0.000384	0.000384	0.000382	0.000408	0.000409	0.000408		0.00272	0.00279	0.00284	0.00251	0.0025	0.0025	0.0024	0.00241	0.0024		0.000589	0.000591	0.000591	0.000621	0.000622	0.000635	0.000613	0.000609	0.000602
2.32	0.000593	0.000603	0.000609	0.000627	0.000632	0.000634	0.000681	0.000682	0.000683		0.000581	0.000591	0.000595	0.000578	0.000582	0.000585	0.000589	0.000594	0.000595		0.000392	0.000394	0.000395	0.000385	0.000385	0.000382	0.000409	0.000409	0.000408		0.00273	0.0028	0.00285	0.00252	0.00251	0.00251	0.00241	0.00242	0.00241		0.000614	0.000616	0.000615	0.000647	0.000648	0.000661	0.000638	0.000635	0.000627
2.4	0.000619	0.000629	0.000635	0.000654	0.00066	0.000661	0.000709	0.000711	0.000712		0.000584	0.000594	0.000598	0.000581	0.000585	0.000587	0.000592	0.000597	0.000598		0.000393	0.000394	0.000395	0.000385	0.000385	0.000383	0.000409	0.00041	0.000409		0.00275	0.00282	0.00287	0.00253	0.00252	0.00252	0.00242	0.00243	0.00241		0.00064	0.000641	0.000641	0.000674	0.000675	0.000688	0.000664	0.000661	0.000653
2.49	0.000646	0.000656	0.000662	0.000682	0.000688	0.00069	0.000739	0.00074	0.000741		0.000587	0.000597	0.000601	0.000584	0.000588	0.00059	0.000595	0.0006	0.000601		0.000393	0.000394	0.000396	0.000385	0.000385	0.000383	0.00041	0.00041	0.000409		0.00277	0.00284	0.00289	0.00254	0.00252	0.00253	0.00242	0.00244	0.00242		0.000666	0.000668	0.000668	0.000702	0.000703	0.000716	0.000692	0.000687	0.00068
2.58	0.000673	0.000684	0.000691	0.000711	0.000717	0.000719	0.000769	0.00077	0.000771		0.00059	0.000601	0.000604	0.000586	0.000591	0.000593	0.000598	0.000602	0.000604		0.000393	0.000395	0.000396	0.000386	0.000386	0.000383	0.00041	0.00041	0.00041		0.00279	0.00285	0.0029	0.00255	0.00253	0.00254	0.00243	0.00244	0.00243		0.000694	0.000696	0.000695	0.000731	0.000731	0.000745	0.00072	0.000715	0.000708
2.67	0.000702	0.000714	0.00072	0.000742	0.000748	0.00075	0.0008	0.000801	0.000803		0.000593	0.000604	0.000607	0.000589	0.000593	0.000596	0.0006	0.000605	0.000607		0.000394	0.000395	0.000396	0.000386	0.000386	0.000383	0.00041	0.000411	0.00041		0.00281	0.00287	0.00292	0.00256	0.00254	0.00255	0.00244	0.00245	0.00244		0.000723	0.000725	0.000724	0.000761	0.000761	0.000774	0.000749	0.000744	0.000737
2.76	0.000732	0.000744	0.000751	0.000773	0.000779	0.000782	0.000832	0.000834	0.000835		0.000596	0.000607	0.00061	0.000592	0.000596	0.000599	0.000603	0.000608	0.00061		0.000394	0.000395	0.000397	0.000386	0.000386	0.000384	0.000411	0.000411	0.00041		0.00282	0.00288	0.00293	0.00257	0.00255	0.00256	0.00245	0.00246	0.00245		0.000753	0.000754	0.000753	0.000792	0.000792	0.000805	0.000779	0.000774	0.000767
2.86	0.000763	0.000776	0.000783	0.000805	0.000812	0.000815	0.000866	0.000868	0.000869		0.000599	0.00061	0.000613	0.000595	0.000599	0.000601	0.000606	0.000611	0.000613		0.000394	0.000396	0.000397	0.000387	0.000387	0.000384	0.000411	0.000411	0.000411		0.00284	0.0029	0.00294	0.00257	0.00256	0.00257	0.00246	0.00247	0.00245		0.000783	0.000785	0.000784	0.000825	0.000824	0.000837	0.00081	0.000805	0.000798
2.96	0.000796	0.000809	0.000816	0.000839	0.000846	0.000849	0.000901	0.000903	0.000904		0.000602	0.000613	0.000616	0.000598	0.000601	0.000604	0.000609	0.000614	0.000616		0.000394	0.000396	0.000397	0.000387	0.000387	0.000384	0.000411	0.000412	0.000411		0.00286	0.00291	0.00296	0.00258	0.00257	0.00257	0.00247	0.00248	0.00246		0.000815	0.000817	0.000816	0.000858	0.000856	0.000869	0.000842	0.000837	0.00083
3.06	0.000829	0.000843	0.000851	0.000874	0.000882	0.000884	0.000937	0.000939	0.000941		0.000604	0.000615	0.000619	0.0006	0.000604	0.000607	0.000611	0.000616	0.000618		0.000395	0.000396	0.000398	0.000388	0.000387	0.000385	0.000412	0.000412	0.000411		0.00287	0.00293	0.00297	0.00259	0.00257	0.00258	0.00247	0.00248	0.00247		0.000848	0.00085	0.000849	0.000893	0.00089	0.000903	0.000876	0.000871	0.000863
3.17	0.000864	0.000879	0.000887	0.00091	0.000918	0.000921	0.000974	0.000977	0.000979		0.000607	0.000618	0.000622	0.000603	0.000607	0.000609	0.000614	0.000619	0.000621		0.000395	0.000397	0.000398	0.000388	0.000387	0.000385	0.000412	0.000412	0.000412		0.00289	0.00294	0.00298	0.0026	0.00258	0.00259	0.00248	0.00249	0.00248		0.000882	0.000885	0.000883	0.000928	0.000925	0.000938	0.00091	0.000905	0.000897
3.28	0.000901	0.000916	0.000924	0.000948	0.000957	0.00096	0.00101	0.00102	0.00102		0.00061	0.000621	0.000625	0.000605	0.000609	0.000612	0.000617	0.000622	0.000624		0.000395	0.000397	0.000398	0.000388	0.000388	0.000385	0.000412	0.000413	0.000412		0.0029	0.00295	0.00299	0.0026	0.00259	0.00259	0.00249	0.0025	0.00248		0.000918	0.00092	0.000918	0.000965	0.000961	0.000973	0.000945	0.000941	0.000932
3.4	0.000939	0.000954	0.000963	0.000987	0.000996	0.000999	0.00105	0.00106	0.00106		0.000613	0.000624	0.000627	0.000608	0.000612	0.000614	0.000619	0.000624	0.000626		0.000396	0.000397	0.000398	0.000388	0.000388	0.000386	0.000413	0.000413	0.000412		0.00292	0.00297	0.00301	0.00261	0.00259	0.0026	0.00249	0.0025	0.00249		0.000954	0.000956	0.000955	0.001	0.000998	0.00101	0.000982	0.000977	0.000968
3.52	0.000978	0.000994	0.001	0.00103	0.00104	0.00104	0.0011	0.0011	0.0011		0.000615	0.000626	0.00063	0.00061	0.000614	0.000617	0.000622	0.000627	0.000629		0.000396	0.000397	0.000399	0.000388	0.000388	0.000386	0.000413	0.000413	0.000413		0.00293	0.00298	0.00302	0.00262	0.0026	0.00261	0.0025	0.00251	0.00249		0.000992	0.000994	0.000992	0.00104	0.00104	0.00105	0.00102	0.00101	0.00101
3.64	0.00102	0.00104	0.00104	0.00107	0.00108	0.00108	0.00114	0.00114	0.00114		0.000618	0.000629	0.000633	0.000613	0.000617	0.000619	0.000624	0.000629	0.000632		0.000396	0.000398	0.000399	0.000388	0.000388	0.000386	0.000413	0.000413	0.000413		0.00294	0.00299	0.00303	0.00262	0.00261	0.00261	0.00251	0.00252	0.0025		0.00103	0.00103	0.00103	0.00108	0.00108	0.00109	0.00106	0.00105	0.00104
3.77	0.00106	0.00108	0.00109	0.00111	0.00112	0.00113	0.00118	0.00119	0.00119		0.000621	0.000632	0.000635	0.000615	0.000619	0.000621	0.000627	0.000632	0.000634		0.000396	0.000398	0.000399	0.000389	0.000389	0.000386	0.000413	0.000414	0.000413		0.00296	0.003	0.00304	0.00263	0.00261	0.00262	0.00251	0.00252	0.00251		0.00107	0.00107	0.00107	0.00112	0.00112	0.00113	0.0011	0.00109	0.00108
3.9	0.00111	0.00112	0.00113	0.00116	0.00117	0.00117	0.00123	0.00123	0.00124		0.000623	0.000634	0.000638	0.000617	0.000621	0.000624	0.000629	0.000634	0.000637		0.000397	0.000398	0.000399	0.000389	0.000389	0.000387	0.000414	0.000414	0.000413		0.00297	0.00302	0.00305	0.00263	0.00262	0.00263	0.00252	0.00253	0.00251		0.00111	0.00111	0.00111	0.00117	0.00116	0.00117	0.00114	0.00113	0.00112
4.04	0.00115	0.00117	0.00118	0.00121	0.00122	0.00122	0.00128	0.00128	0.00129		0.000626	0.000637	0.000641	0.00062	0.000624	0.000626	0.000632	0.000637	0.000639		0.000397	0.000398	0.0004	0.00039	0.000389	0.000387	0.000414	0.000414	0.000414		0.00298	0.00303	0.00306	0.00264	0.00263	0.00263	0.00253	0.00253	0.00252		0.00115	0.00116	0.00115	0.00121	0.0012	0.00121	0.00118	0.00118	0.00117
4.18	0.0012	0.00122	0.00123	0.00126	0.00127	0.00127	0.00133	0.00133	0.00134		0.000628	0.000639	0.000643	0.000622	0.000626	0.000628	0.000634	0.000639	0.000641		0.000397	0.000399	0.0004	0.00039	0.000389	0.000387	0.000414	0.000414	0.000414		0.003	0.00304	0.00308	0.00265	0.00263	0.00264	0.00253	0.00254	0.00252		0.0012	0.0012	0.0012	0.00125	0.00124	0.00125	0.00122	0.00122	0.00121
4.33	0.00125	0.00127	0.00128	0.00131	0.00132	0.00132	0.00138	0.00139	0.00139		0.000631	0.000642	0.000646	0.000624	0.000628	0.000631	0.000636	0.000642	0.000644		0.000397	0.000399	0.0004	0.00039	0.00039	0.000387	0.000415	0.000415	0.000414		0.00301	0.00305	0.00309	0.00265	0.00264	0.00264	0.00254	0.00255	0.00253		0.00124	0.00124	0.00124	0.0013	0.00129	0.00129	0.00127	0.00126	0.00125
4.48	0.0013	0.00132	0.00133	0.00136	0.00137	0.00138	0.00144	0.00144	0.00144		0.000633	0.000644	0.000648	0.000626	0.000631	0.000633	0.000639	0.000644	0.000646		0.000398	0.000399	0.0004	0.00039	0.00039	0.000388	0.000415	0.000415	0.000414		0.00302	0.00306	0.0031	0.00266	0.00264	0.00265	0.00255	0.00255	0.00254		0.00129	0.00129	0.00129	0.00135	0.00133	0.00134	0.00131	0.00131	0.0013
4.63	0.00136	0.00138	0.00139	0.00142	0.00143	0.00143	0.00149	0.0015	0.0015		0.000635	0.000647	0.000651	0.000629	0.000633	0.000635	0.000641	0.000646	0.000648		0.000398	0.000399	0.000401	0.000391	0.00039	0.000388	0.000415	0.000415	0.000415		0.00303	0.00307	0.00311	0.00266	0.00265	0.00265	0.00256	0.00256	0.00254		0.00133	0.00134	0.00133	0.00139	0.00138	0.00139	0.00136	0.00136	0.00135
4.8	0.00141	0.00143	0.00145	0.00147	0.00149	0.00149	0.00155	0.00156	0.00156		0.000638	0.000649	0.000653	0.00063	0.000635	0.000637	0.000643	0.000648	0.000651		0.000398	0.0004	0.000401	0.000391	0.00039	0.000388	0.000415	0.000415	0.000415		0.00305	0.00308	0.00312	0.00267	0.00265	0.00266	0.00256	0.00256	0.00255		0.00138	0.00138	0.00138	0.00144	0.00143	0.00143	0.0014	0.0014	0.00139
4.97	0.00147	0.00149	0.00151	0.00153	0.00155	0.00155	0.00161	0.00162	0.00162		0.00064	0.000652	0.000655	0.000633	0.000637	0.00064	0.000645	0.00065	0.000653		0.000398	0.0004	0.000401	0.000391	0.000391	0.000388	0.000416	0.000416	0.000415		0.00306	0.00309	0.00313	0.00267	0.00266	0.00266	0.00257	0.00257	0.00255		0.00143	0.00143	0.00143	0.00149	0.00148	0.00148	0.00145	0.00145	0.00144
5.14	0.00153	0.00155	0.00157	0.0016	0.00161	0.00161	0.00167	0.00168	0.00168		0.000642	0.000654	0.000658	0.000635	0.000639	0.000642	0.000647	0.000653	0.000655		0.000398	0.0004	0.000401	0.000391	0.000391	0.000388	0.000416	0.000416	0.000415		0.00307	0.0031	0.00313	0.00268	0.00266	0.00267	0.00257	0.00257	0.00256		0.00148	0.00148	0.00148	0.00155	0.00153	0.00153	0.0015	0.0015	0.00149
5.32	0.00159	0.00162	0.00163	0.00166	0.00167	0.00168	0.00174	0.00175	0.00175		0.000645	0.000656	0.00066	0.000637	0.000641	0.000644	0.000649	0.000655	0.000657		0.000399	0.0004	0.000401	0.000392	0.000391	0.000389	0.000416	0.000416	0.000416		0.00308	0.00311	0.00314	0.00268	0.00267	0.00267	0.00258	0.00258	0.00256		0.00153	0.00153	0.00153	0.0016	0.00158	0.00158	0.00155	0.00155	0.00154
5.51	0.00166	0.00168	0.0017	0.00173	0.00174	0.00175	0.00181	0.00181	0.00182		0.000647	0.000659	0.000662	0.000639	0.000643	0.000646	0.000652	0.000657	0.00066		0.000399	0.000401	0.000402	0.000392	0.000392	0.000389	0.000416	0.000416	0.000416		0.00309	0.00312	0.00315	0.00269	0.00267	0.00268	0.00258	0.00258	0.00256		0.00159	0.00159	0.00158	0.00165	0.00163	0.00163	0.0016	0.0016	0.00159
5.7	0.00173	0.00175	0.00177	0.0018	0.00181	0.00182	0.00188	0.00188	0.00189		0.000649	0.000661	0.000665	0.000641	0.000645	0.000648	0.000654	0.000659	0.000662		0.000399	0.000401	0.000402	0.000392	0.000392	0.000389	0.000416	0.000416	0.000416		0.0031	0.00313	0.00316	0.0027	0.00268	0.00268	0.00259	0.00259	0.00257		0.00164	0.00164	0.00163	0.0017	0.00168	0.00168	0.00166	0.00166	0.00165
5.9	0.0018	0.00182	0.00184	0.00187	0.00189	0.00189	0.00195	0.00196	0.00196		0.000651	0.000663	0.000667	0.000643	0.000647	0.00065	0.000656	0.000661	0.000664		0.000399	0.000401	0.000402	0.000392	0.000392	0.000389	0.000417	0.000417	0.000416		0.00311	0.00314	0.00317	0.0027	0.00268	0.00269	0.00259	0.00259	0.00257		0.00169	0.00169	0.00169	0.00176	0.00173	0.00173	0.00171	0.00171	0.0017
6.11	0.00187	0.0019	0.00192	0.00194	0.00196	0.00197	0.00203	0.00203	0.00204		0.000653	0.000665	0.000669	0.000645	0.000649	0.000652	0.000658	0.000663	0.000666		0.0004	0.000401	0.000402	0.000392	0.000392	0.000389	0.000417	0.000417	0.000416		0.00312	0.00315	0.00318	0.00271	0.00269	0.00269	0.00259	0.0026	0.00258		0.00175	0.00175	0.00174	0.00182	0.00179	0.00178	0.00176	0.00176	0.00175
6.32	0.00195	0.00198	0.00199	0.00202	0.00204	0.00205	0.00211	0.00211	0.00212		0.000655	0.000667	0.000671	0.000647	0.000651	0.000654	0.00066	0.000665	0.000668		0.0004	0.000401	0.000403	0.000393	0.000392	0.000389	0.000417	0.000417	0.000417		0.00313	0.00316	0.00318	0.00271	0.00269	0.0027	0.0026	0.0026	0.00258		0.00181	0.0018	0.0018	0.00187	0.00184	0.00184	0.00182	0.00182	0.00181
6.55	0.00202	0.00206	0.00207	0.0021	0.00212	0.00213	0.00219	0.0022	0.0022		0.000657	0.000669	0.000673	0.000649	0.000653	0.000656	0.000661	0.000667	0.00067		0.0004	0.000402	0.000403	0.000393	0.000392	0.00039	0.000417	0.000417	0.000417		0.00314	0.00317	0.00319	0.00271	0.0027	0.0027	0.0026	0.00261	0.00259		0.00186	0.00186	0.00185	0.00193	0.0019	0.00189	0.00187	0.00187	0.00187
6.78	0.00211	0.00214	0.00216	0.00219	0.00221	0.00221	0.00227	0.00228	0.00229		0.000659	0.000671	0.000675	0.00065	0.000655	0.000658	0.000663	0.000669	0.000672		0.0004	0.000402	0.000403	0.000393	0.000392	0.00039	0.000417	0.000418	0.000417		0.00315	0.00317	0.0032	0.00272	0.0027	0.00271	0.00261	0.00261	0.00259		0.00192	0.00192	0.00191	0.00199	0.00196	0.00195	0.00193	0.00193	0.00192
7.02	0.00219	0.00223	0.00224	0.00227	0.00229	0.0023	0.00236	0.00237	0.00238		0.000661	0.000674	0.000677	0.000653	0.000657	0.000659	0.000665	0.000671	0.000674		0.0004	0.000402	0.000403	0.000393	0.000393	0.00039	0.000418	0.000418	0.000417		0.00316	0.00318	0.00321	0.00272	0.00271	0.00271	0.00261	0.00261	0.00259		0.00198	0.00198	0.00197	0.00205	0.00202	0.002	0.00198	0.00198	0.00198
7.26	0.00228	0.00232	0.00234	0.00236	0.00238	0.00239	0.00245	0.00246	0.00247		0.000663	0.000676	0.000679	0.000655	0.000659	0.000661	0.000667	0.000673	0.000676		0.000401	0.000402	0.000403	0.000394	0.000393	0.00039	0.000418	0.000418	0.000417		0.00317	0.00319	0.00322	0.00273	0.00271	0.00272	0.00262	0.00262	0.0026		0.00204	0.00203	0.00203	0.00211	0.00207	0.00206	0.00204	0.00204	0.00204
7.52	0.00237	0.00241	0.00243	0.00246	0.00248	0.00248	0.00255	0.00256	0.00256		0.000665	0.000677	0.000681	0.000656	0.00066	0.000663	0.000669	0.000675	0.000677		0.000401	0.000402	0.000403	0.000394	0.000393	0.00039	0.000418	0.000418	0.000418		0.00317	0.0032	0.00322	0.00273	0.00272	0.00272	0.00262	0.00262	0.0026		0.0021	0.00209	0.00209	0.00217	0.00213	0.00211	0.0021	0.0021	0.0021
7.78	0.00247	0.0025	0.00253	0.00255	0.00258	0.00258	0.00264	0.00265	0.00266		0.000667	0.000679	0.000683	0.000658	0.000662	0.000665	0.000671	0.000676	0.000679		0.000401	0.000402	0.000404	0.000394	0.000393	0.000391	0.000418	0.000418	0.000418		0.00318	0.0032	0.00323	0.00273	0.00272	0.00272	0.00263	0.00262	0.00261		0.00216	0.00215	0.00215	0.00223	0.00219	0.00217	0.00216	0.00216	0.00216
8.05	0.00256	0.00261	0.00263	0.00265	0.00268	0.00268	0.00275	0.00276	0.00277		0.000669	0.000681	0.000685	0.00066	0.000664	0.000666	0.000673	0.000678	0.000681		0.000401	0.000403	0.000404	0.000394	0.000393	0.000391	0.000418	0.000418	0.000418		0.00319	0.00321	0.00323	0.00274	0.00272	0.00273	0.00263	0.00263	0.00261		0.00222	0.00221	0.00221	0.00229	0.00225	0.00223	0.00222	0.00222	0.00222
8.34	0.00267	0.00271	0.00273	0.00276	0.00278	0.00279	0.00285	0.00286	0.00287		0.000671	0.000683	0.000687	0.000661	0.000666	0.000668	0.000674	0.00068	0.000683		0.000401	0.000403	0.000404	0.000394	0.000394	0.000391	0.000419	0.000419	0.000418		0.0032	0.00322	0.00324	0.00274	0.00273	0.00273	0.00263	0.00263	0.00261		0.00228	0.00228	0.00227	0.00235	0.00231	0.00229	0.00228	0.00228	0.00228
8.63	0.00277	0.00282	0.00284	0.00287	0.00289	0.0029	0.00296	0.00297	0.00298		0.000673	0.000685	0.000689	0.000663	0.000667	0.000669	0.000676	0.000682	0.000685		0.000401	0.000403	0.000404	0.000394	0.000394	0.000391	0.000419	0.000419	0.000418		0.00321	0.00323	0.00325	0.00274	0.00273	0.00274	0.00264	0.00263	0.00262		0.00234	0.00234	0.00233	0.00241	0.00237	0.00234	0.00234	0.00234	0.00234
8.93	0.00288	0.00293	0.00295	0.00298	0.003	0.00301	0.00307	0.00308	0.00309		0.000674	0.000687	0.000691	0.000665	0.000669	0.000671	0.000678	0.000683	0.000686		0.000402	0.000403	0.000404	0.000395	0.000394	0.000391	0.000419	0.000419	0.000418		0.00322	0.00323	0.00325	0.00274	0.00273	0.00274	0.00264	0.00264	0.00262		0.00241	0.0024	0.00239	0.00248	0.00243	0.0024	0.0024	0.0024	0.0024
9.25	0.00299	0.00304	0.00306	0.00309	0.00312	0.00312	0.00319	0.0032	0.00321		0.000676	0.000688	0.000693	0.000666	0.00067	0.000673	0.000679	0.000685	0.000688		0.000402	0.000403	0.000404	0.000395	0.000394	0.000392	0.000419	0.000419	0.000419		0.00322	0.00324	0.00326	0.00275	0.00274	0.00274	0.00264	0.00264	0.00262		0.00247	0.00246	0.00245	0.00254	0.0025	0.00246	0.00246	0.00246	0.00247
9.57	0.00311	0.00316	0.00318	0.00321	0.00323	0.00324	0.00331	0.00332	0.00333		0.000678	0.00069	0.000694	0.000667	0.000672	0.000674	0.000681	0.000687	0.00069		0.000402	0.000403	0.000405	0.000395	0.000394	0.000392	0.000419	0.000419	0.000419		0.00323	0.00324	0.00327	0.00275	0.00274	0.00275	0.00265	0.00264	0.00262		0.00253	0.00252	0.00251	0.0026	0.00256	0.00252	0.00252	0.00252	0.00253
9.91	0.00323	0.00328	0.0033	0.00333	0.00336	0.00337	0.00343	0.00344	0.00345		0.000679	0.000692	0.000696	0.000669	0.000674	0.000676	0.000683	0.000688	0.000691		0.000402	0.000404	0.000405	0.000395	0.000394	0.000392	0.000419	0.000419	0.000419		0.00324	0.00325	0.00327	0.00275	0.00274	0.00275	0.00265	0.00265	0.00263		0.00259	0.00259	0.00258	0.00267	0.00262	0.00258	0.00258	0.00258	0.00259
10.3	0.00335	0.00341	0.00343	0.00346	0.00349	0.00349	0.00356	0.00357	0.00358		0.000681	0.000694	0.000698	0.00067	0.000675	0.000677	0.000684	0.00069	0.000693		0.000402	0.000404	0.000405	0.000395	0.000394	0.000392	0.00042	0.00042	0.000419		0.00324	0.00326	0.00328	0.00276	0.00274	0.00275	0.00265	0.00265	0.00263		0.00266	0.00265	0.00264	0.00273	0.00268	0.00264	0.00264	0.00265	0.00266
10.6	0.00348	0.00353	0.00356	0.00359	0.00362	0.00363	0.00369	0.0037	0.00371		0.000683	0.000695	0.000699	0.000672	0.000677	0.000679	0.000685	0.000691	0.000694		0.000402	0.000404	0.000405	0.000395	0.000394	0.000392	0.00042	0.00042	0.000419		0.00325	0.00326	0.00328	0.00276	0.00275	0.00275	0.00265	0.00265	0.00263		0.00272	0.00271	0.0027	0.00279	0.00275	0.0027	0.0027	0.00271	0.00272
11	0.00361	0.00367	0.00369	0.00372	0.00375	0.00376	0.00382	0.00384	0.00385		0.000684	0.000697	0.000701	0.000673	0.000678	0.00068	0.000687	0.000693	0.000696		0.000402	0.000404	0.000405	0.000395	0.000394	0.000392	0.00042	0.00042	0.000419		0.00326	0.00327	0.00329	0.00276	0.00275	0.00276	0.00266	0.00266	0.00264		0.00278	0.00278	0.00276	0.00286	0.00281	0.00276	0.00277	0.00277	0.00278
11.4	0.00375	0.0038	0.00383	0.00386	0.00389	0.0039	0.00396	0.00398	0.00399		0.000686	0.000698	0.000703	0.000675	0.000679	0.000682	0.000688	0.000694	0.000697		0.000403	0.000404	0.000405	0.000395	0.000394	0.000392	0.00042	0.00042	0.00042		0.00326	0.00327	0.00329	0.00277	0.00275	0.00276	0.00266	0.00266	0.00264		0.00285	0.00284	0.00283	0.00292	0.00287	0.00282	0.00283	0.00283	0.00285
11.8	0.00389	0.00395	0.00397	0.004	0.00403	0.00404	0.0041	0.00412	0.00413		0.000687	0.0007	0.000704	0.000676	0.000681	0.000683	0.00069	0.000696	0.000699		0.000403	0.000404	0.000405	0.000396	0.000395	0.000393	0.00042	0.00042	0.00042		0.00327	0.00328	0.0033	0.00277	0.00275	0.00276	0.00266	0.00266	0.00264		0.00291	0.0029	0.00289	0.00298	0.00293	0.00288	0.00289	0.00289	0.00291
12.2	0.00403	0.00409	0.00412	0.00415	0.00418	0.00419	0.00425	0.00427	0.00428		0.000689	0.000702	0.000706	0.000678	0.000682	0.000685	0.000691	0.000697	0.0007		0.000403	0.000404	0.000406	0.000396	0.000395	0.000393	0.00042	0.00042	0.00042		0.00328	0.00328	0.0033	0.00277	0.00276	0.00276	0.00266	0.00266	0.00264		0.00297	0.00296	0.00295	0.00305	0.003	0.00294	0.00295	0.00295	0.00298
12.6	0.00418	0.00424	0.00427	0.0043	0.00432	0.00434	0.0044	0.00442	0.00443		0.00069	0.000703	0.000707	0.000679	0.000684	0.000686	0.000692	0.000699	0.000702		0.000403	0.000404	0.000406	0.000396	0.000395	0.000393	0.00042	0.00042	0.00042		0.00328	0.00329	0.00331	0.00278	0.00276	0.00276	0.00267	0.00267	0.00265		0.00303	0.00303	0.00301	0.00311	0.00306	0.003	0.00301	0.00302	0.00304
13.1	0.00433	0.00439	0.00442	0.00445	0.00448	0.00449	0.00455	0.00457	0.00459		0.000692	0.000704	0.000709	0.00068	0.000685	0.000687	0.000694	0.0007	0.000703		0.000403	0.000405	0.000406	0.000396	0.000395	0.000393	0.00042	0.000421	0.00042		0.00329	0.00329	0.00331	0.00278	0.00276	0.00277	0.00267	0.00267	0.00265		0.0031	0.00309	0.00308	0.00317	0.00312	0.00306	0.00307	0.00308	0.00311
13.5	0.00448	0.00454	0.00458	0.00461	0.00463	0.00465	0.00471	0.00473	0.00475		0.000693	0.000706	0.00071	0.000681	0.000686	0.000689	0.000695	0.000701	0.000704		0.000403	0.000405	0.000406	0.000396	0.000395	0.000393	0.000421	0.000421	0.00042		0.00329	0.0033	0.00332	0.00278	0.00276	0.00277	0.00267	0.00267	0.00265		0.00316	0.00315	0.00314	0.00324	0.00319	0.00313	0.00314	0.00314	0.00317
14	0.00464	0.0047	0.00474	0.00477	0.0048	0.00481	0.00487	0.00489	0.00491		0.000695	0.000707	0.000712	0.000683	0.000688	0.00069	0.000696	0.000703	0.000706		0.000403	0.000405	0.000406	0.000397	0.000395	0.000393	0.000421	0.000421	0.00042		0.0033	0.0033	0.00332	0.00278	0.00277	0.00277	0.00267	0.00267	0.00265		0.00322	0.00321	0.0032	0.0033	0.00325	0.00318	0.0032	0.0032	0.00323
14.5	0.0048	0.00487	0.0049	0.00493	0.00496	0.00498	0.00504	0.00506	0.00507		0.000696	0.000709	0.000713	0.000684	0.000689	0.000691	0.000698	0.000704	0.000707		0.000403	0.000405	0.000406	0.000397	0.000395	0.000393	0.000421	0.000421	0.00042		0.0033	0.00331	0.00332	0.00279	0.00277	0.00277	0.00268	0.00268	0.00266		0.00328	0.00327	0.00326	0.00336	0.00331	0.00324	0.00326	0.00326	0.0033
15	0.00497	0.00503	0.00506	0.00509	0.00513	0.00514	0.0052	0.00522	0.00524		0.000697	0.00071	0.000714	0.000685	0.00069	0.000692	0.000699	0.000706	0.000708		0.000403	0.000405	0.000406	0.000397	0.000395	0.000393	0.000421	0.000421	0.000421		0.00331	0.00331	0.00333	0.00279	0.00277	0.00277	0.00268	0.00268	0.00266		0.00334	0.00333	0.00332	0.00342	0.00337	0.0033	0.00332	0.00332	0.00336
15.5	0.00513	0.0052	0.00523	0.00526	0.00529	0.00531	0.00537	0.0054	0.00541		0.000699	0.000711	0.000716	0.000686	0.000691	0.000693	0.0007	0.000707	0.00071		0.000404	0.000405	0.000406	0.000397	0.000395	0.000394	0.000421	0.000421	0.000421		0.00331	0.00332	0.00333	0.00279	0.00277	0.00278	0.00268	0.00268	0.00266		0.0034	0.00339	0.00338	0.00348	0.00343	0.00336	0.00338	0.00338	0.00343
16.1	0.0053	0.00537	0.00541	0.00544	0.00547	0.00549	0.00555	0.00557	0.00559		0.0007	0.000713	0.000717	0.000687	0.000692	0.000695	0.000701	0.000708	0.000711		0.000404	0.000405	0.000406	0.000397	0.000395	0.000394	0.000421	0.000421	0.000421		0.00332	0.00332	0.00334	0.00279	0.00278	0.00278	0.00268	0.00268	0.00266		0.00346	0.00345	0.00344	0.00354	0.00349	0.00342	0.00344	0.00344	0.00349
16.6	0.00548	0.00555	0.00558	0.00561	0.00564	0.00566	0.00572	0.00575	0.00577		0.000701	0.000714	0.000718	0.000689	0.000694	0.000696	0.000702	0.000709	0.000712		0.000404	0.000405	0.000407	0.000397	0.000395	0.000394	0.000422	0.000421	0.000421		0.00332	0.00333	0.00334	0.00279	0.00278	0.00278	0.00269	0.00268	0.00266		0.00352	0.00351	0.0035	0.0036	0.00355	0.00348	0.0035	0.0035	0.00355
17.2	0.00565	0.00572	0.00576	0.00579	0.00582	0.00584	0.0059	0.00593	0.00595		0.000702	0.000715	0.000719	0.00069	0.000694	0.000697	0.000704	0.00071	0.000713		0.000404	0.000405	0.000407	0.000397	0.000396	0.000394	0.000422	0.000421	0.000421		0.00333	0.00333	0.00334	0.00279	0.00278	0.00278	0.00269	0.00269	0.00267		0.00358	0.00357	0.00356	0.00366	0.00361	0.00354	0.00355	0.00356	0.00362
17.8	0.00583	0.0059	0.00594	0.00597	0.006	0.00602	0.00608	0.00611	0.00613		0.000704	0.000716	0.000721	0.000691	0.000696	0.000698	0.000705	0.000712	0.000714		0.000404	0.000406	0.000407	0.000397	0.000396	0.000394	0.000422	0.000422	0.000421		0.00333	0.00334	0.00335	0.00279	0.00278	0.00278	0.00269	0.00269	0.00267		0.00364	0.00363	0.00362	0.00372	0.00368	0.0036	0.00361	0.00363	0.00368
18.5	0.00601	0.00608	0.00612	0.00615	0.00618	0.00621	0.00627	0.00629	0.00632		0.000705	0.000718	0.000722	0.000692	0.000697	0.000699	0.000706	0.000713	0.000715		0.000404	0.000406	0.000407	0.000397	0.000396	0.000394	0.000422	0.000422	0.000421		0.00334	0.00334	0.00335	0.0028	0.00279	0.00278	0.00269	0.00269	0.00267		0.00369	0.00369	0.00368	0.00378	0.00373	0.00365	0.00367	0.0037	0.00374
19.1	0.00619	0.00627	0.00631	0.00633	0.00637	0.00639	0.00645	0.00648	0.0065		0.000706	0.000719	0.000723	0.000693	0.000698	0.0007	0.000706	0.000714	0.000717		0.000404	0.000406	0.000407	0.000397	0.000396	0.000394	0.000422	0.000422	0.000421		0.00334	0.00334	0.00336	0.0028	0.00279	0.00279	0.00269	0.00269	0.00267		0.00375	0.00374	0.00373	0.00384	0.00379	0.00371	0.00373	0.00375	0.0038
19.8	0.00638	0.00645	0.00649	0.00652	0.00655	0.00658	0.00664	0.00667	0.00669		0.000707	0.00072	0.000724	0.000694	0.000699	0.000701	0.000708	0.000715	0.000718		0.000404	0.000406	0.000407	0.000398	0.000396	0.000394	0.000422	0.000422	0.000421		0.00335	0.00335	0.00336	0.0028	0.00279	0.00279	0.0027	0.00269	0.00267		0.0038	0.0038	0.00379	0.0039	0.00385	0.00377	0.00379	0.0038	0.00386
20.5	0.00656	0.00664	0.00668	0.00671	0.00674	0.00677	0.00683	0.00686	0.00688		0.000708	0.000721	0.000725	0.000695	0.0007	0.000702	0.000709	0.000716	0.000719		0.000405	0.000406	0.000407	0.000398	0.000396	0.000394	0.000422	0.000422	0.000421		0.00335	0.00335	0.00336	0.0028	0.00279	0.00279	0.0027	0.0027	0.00268		0.00386	0.00386	0.00385	0.00396	0.00391	0.00383	0.00384	0.00386	0.00392
21.2	0.00675	0.00682	0.00687	0.0069	0.00693	0.00696	0.00702	0.00705	0.00707		0.000709	0.000722	0.000726	0.000696	0.000701	0.000703	0.00071	0.000717	0.00072		0.000405	0.000406	0.000407	0.000398	0.000396	0.000395	0.000422	0.000422	0.000422		0.00335	0.00336	0.00337	0.0028	0.00279	0.00279	0.0027	0.0027	0.00268		0.00391	0.00391	0.0039	0.00401	0.00397	0.00388	0.0039	0.00391	0.00398
21.9	0.00694	0.00701	0.00706	0.00709	0.00712	0.00715	0.00721	0.00724	0.00727		0.00071	0.000723	0.000728	0.000697	0.000702	0.000704	0.000711	0.000718	0.000721		0.000405	0.000406	0.000407	0.000398	0.000396	0.000395	0.000423	0.000422	0.000422		0.00336	0.00336	0.00337	0.0028	0.00279	0.00279	0.0027	0.0027	0.00268		0.00397	0.00397	0.00396	0.00407	0.00403	0.00394	0.00396	0.00396	0.00404
22.7	0.00713	0.0072	0.00725	0.00728	0.00731	0.00734	0.0074	0.00743	0.00746		0.000711	0.000725	0.000729	0.000698	0.000703	0.000705	0.000712	0.000719	0.000722		0.000405	0.000406	0.000408	0.000398	0.000396	0.000395	0.000423	0.000422	0.000422		0.00336	0.00336	0.00337	0.0028	0.00279	0.00279	0.00271	0.0027	0.00268		0.00402	0.00402	0.00402	0.00412	0.00408	0.00399	0.00401	0.00398	0.0041
23.5	0.00732	0.00739	0.00744	0.00747	0.0075	0.00753	0.00759	0.00762	0.00765		0.000712	0.000725	0.00073	0.000699	0.000704	0.000706	0.000713	0.00072	0.000723		0.000405	0.000406	0.000407	0.000398	0.000396	0.000395	0.000423	0.000422	0.000422		0.00337	0.00336	0.00338	0.00281	0.0028	0.00279	0.00271	0.0027	0.00268		0.00408	0.00408	0.00407	0.00418	0.00414	0.00405	0.00407	0.00405	0.00416
24.3	0.00751	0.00758	0.00763	0.00766	0.00769	0.00772	0.00778	0.00782	0.00785		0.000713	0.000726	0.000731	0.0007	0.000705	0.000707	0.000714	0.000721	0.000725		0.000405	0.000407	0.000408	0.000399	0.000396	0.000395	0.000423	0.000423	0.000422		0.00337	0.00337	0.00338	0.00281	0.0028	0.00279	0.00271	0.0027	0.00268		0.00413	0.00413	0.00412	0.00423	0.00419	0.0041	0.00412	0.00411	0.00422
25.2	0.0077	0.00777	0.00782	0.00785	0.00788	0.00792	0.00797	0.00801	0.00804		0.000714	0.000728	0.000732	0.000701	0.000706	0.000708	0.000715	0.000722	0.000725		0.000405	0.000407	0.000408	0.000399	0.000397	0.000395	0.000423	0.000423	0.000422		0.00337	0.00337	0.00338	0.00281	0.0028	0.00279	0.00271	0.0027	0.00269		0.00418	0.00418	0.00417	0.00429	0.00425	0.00416	0.00418	0.00417	0.00428
26.1	0.00789	0.00796	0.00801	0.00804	0.00807	0.00811	0.00817	0.0082	0.00824		0.000715	0.000729	0.000733	0.000701	0.000706	0.000709	0.000716	0.000723	0.000726		0.000405	0.000407	0.000408	0.000399	0.000397	0.000395	0.000423	0.000423	0.000422		0.00338	0.00337	0.00339	0.00281	0.0028	0.00279	0.00271	0.00271	0.00269		0.00423	0.00422	0.00423	0.00434	0.00431	0.00421	0.00423	0.00424	0.00434
27	0.00808	0.00815	0.0082	0.00823	0.00826	0.0083	0.00836	0.0084	0.00843		0.000716	0.000729	0.000734	0.000702	0.000707	0.00071	0.000716	0.000724	0.000728		0.000405	0.000407	0.000408	0.000399	0.000397	0.000395	0.000423	0.000423	0.000422		0.00338	0.00338	0.00339	0.00281	0.0028	0.0028	0.00271	0.00271	0.00269		0.00428	0.00428	0.00428	0.00439	0.00436	0.00426	0.00428	0.00428	0.0044
27.9	0.00827	0.00834	0.00839	0.00842	0.00845	0.00849	0.00855	0.00859	0.00862		0.000717	0.00073	0.000735	0.000703	0.000708	0.00071	0.000717	0.000724	0.000728		0.000405	0.000407	0.000408	0.000399	0.000397	0.000395	0.000423	0.000423	0.000422		0.00338	0.00338	0.00339	0.00281	0.00281	0.0028	0.00272	0.00271	0.00269		0.00433	0.00433	0.00434	0.00445	0.00441	0.00432	0.00433	0.00433	0.00445
28.9	0.00846	0.00852	0.00858	0.0086	0.00863	0.00868	0.00874	0.00878	0.00881		0.000718	0.000731	0.000735	0.000704	0.000709	0.000712	0.000718	0.000725	0.000729		0.000405	0.000407	0.000408	0.000399	0.000397	0.000395	0.000423	0.000423	0.000422		0.00339	0.00338	0.00339	0.00281	0.00281	0.0028	0.00272	0.00271	0.00269		0.00438	0.00438	0.00439	0.0045	0.00447	0.00437	0.00439	0.00438	0.00451
29.9	0.00864	0.00871	0.00877	0.00879	0.00882	0.00886	0.00892	0.00897	0.009		0.000719	0.000732	0.000736	0.000705	0.00071	0.000712	0.000719	0.000726	0.00073		0.000405	0.000407	0.000408	0.000399	0.000397	0.000395	0.000423	0.000423	0.000423		0.00339	0.00339	0.0034	0.00282	0.00281	0.0028	0.00272	0.00271	0.00269		0.00443	0.00442	0.00444	0.00455	0.00452	0.00442	0.00444	0.00442	0.00457
31	0.00883	0.00889	0.00895	0.00898	0.009	0.00905	0.00911	0.00915	0.00919		0.00072	0.000733	0.000737	0.000705	0.000711	0.000713	0.000719	0.000727	0.000731		0.000405	0.000407	0.000408	0.000399	0.000397	0.000395	0.000423	0.000423	0.000423		0.00339	0.00339	0.0034	0.00282	0.00281	0.00281	0.00272	0.00271	0.00269		0.00448	0.00447	0.00449	0.0046	0.00457	0.00447	0.00449	0.00447	0.00462
32.1	0.00901	0.00907	0.00914	0.00916	0.00919	0.00923	0.00929	0.00934	0.00938		0.00072	0.000734	0.000738	0.000706	0.000711	0.000714	0.00072	0.000728	0.000731		0.000406	0.000407	0.000408	0.000399	0.000398	0.000395	0.000423	0.000423	0.000423		0.0034	0.00339	0.0034	0.00282	0.00281	0.00281	0.00272	0.00271	0.0027		0.00453	0.00452	0.00454	0.00465	0.00463	0.00452	0.00454	0.00453	0.00468
33.2	0.00919	0.00926	0.00932	0.00934	0.00937	0.00941	0.00948	0.00952	0.00956		0.000721	0.000735	0.000739	0.000707	0.000712	0.000714	0.000721	0.000728	0.000733		0.000406	0.000407	0.000409	0.000399	0.000397	0.000396	0.000424	0.000423	0.000423		0.0034	0.0034	0.00341	0.00282	0.00282	0.00281	0.00272	0.00271	0.0027		0.00457	0.00456	0.00459	0.0047	0.00468	0.00457	0.00459	0.00458	0.00473
34.4	0.00937	0.00944	0.0095	0.00952	0.00954	0.00959	0.00966	0.00971	0.00974		0.000722	0.000735	0.00074	0.000708	0.000713	0.000715	0.000722	0.000729	0.000733		0.000406	0.000407	0.000409	0.0004	0.000398	0.000396	0.000424	0.000423	0.000423		0.0034	0.0034	0.00341	0.00282	0.00282	0.00281	0.00272	0.00271	0.0027		0.00462	0.00461	0.00463	0.00475	0.00473	0.00462	0.00464	0.00459	0.00479
35.6	0.00955	0.00961	0.00968	0.0097	0.00972	0.00977	0.00983	0.00988	0.00993		0.000723	0.000736	0.000741	0.000708	0.000714	0.000716	0.000723	0.00073	0.000734		0.000406	0.000407	0.000409	0.0004	0.000398	0.000396	0.000424	0.000423	0.000423		0.0034	0.0034	0.00341	0.00282	0.00282	0.00281	0.00272	0.00271	0.0027		0.00467	0.00466	0.00467	0.00479	0.00478	0.00467	0.00469	0.00465	0.00484
36.8	0.00973	0.00979	0.00985	0.00987	0.00989	0.00994	0.01	0.0101	0.0101		0.000723	0.000737	0.000741	0.000709	0.000715	0.000717	0.000724	0.000731	0.000735		0.000406	0.000407	0.000409	0.000399	0.000398	0.000396	0.000424	0.000423	0.000423		0.00341	0.00341	0.00342	0.00282	0.00282	0.00281	0.00273	0.00272	0.0027		0.00471	0.00472	0.00474	0.00484	0.00483	0.00472	0.00474	0.0047	0.00489
38.1	0.0099	0.00996	0.01	0.01	0.0101	0.0101	0.0102	0.0102	0.0103		0.000724	0.000738	0.000742	0.00071	0.000715	0.000717	0.000724	0.000732	0.000735		0.000406	0.000407	0.000409	0.0004	0.000398	0.000396	0.000424	0.000424	0.000423		0.00341	0.00341	0.00342	0.00282	0.00282	0.00282	0.00273	0.00272	0.0027		0.00475	0.00477	0.00478	0.00489	0.00488	0.00477	0.00478	0.00476	0.00494
39.4	0.0101	0.0101	0.0102	0.0102	0.0102	0.0103	0.0104	0.0104	0.0105		0.000725	0.000739	0.000743	0.00071	0.000716	0.000718	0.000725	0.000732	0.000736		0.000406	0.000407	0.000409	0.0004	0.000398	0.000396	0.000424	0.000424	0.000423		0.00341	0.00341	0.00342	0.00283	0.00283	0.00282	0.00273	0.00272	0.0027		0.0048	0.00481	0.00482	0.00493	0.00493	0.00481	0.00483	0.00483	0.00499
40.8	0.0102	0.0103	0.0104	0.0104	0.0104	0.0104	0.0105	0.0106	0.0106		0.000726	0.000739	0.000744	0.000712	0.000716	0.000719	0.000726	0.000733	0.000737		0.000406	0.000408	0.000409	0.0004	0.000398	0.000396	0.000424	0.000424	0.000423		0.00342	0.00341	0.00342	0.00283	0.00283	0.00282	0.00273	0.00272	0.0027		0.00484	0.00485	0.00487	0.00498	0.00498	0.00486	0.00488	0.00489	0.00505
42.3	0.0104	0.0105	0.0105	0.0105	0.0106	0.0106	0.0107	0.0107	0.0108		0.000726	0.00074	0.000744	0.000713	0.000717	0.000719	0.000727	0.000734	0.000737		0.000406	0.000407	0.000409	0.0004	0.000398	0.000396	0.000424	0.000424	0.000423		0.00342	0.00342	0.00342	0.00283	0.00283	0.00282	0.00273	0.00272	0.0027		0.00489	0.0049	0.00491	0.00503	0.00503	0.00491	0.00492	0.00494	0.0051
43.8	0.0106	0.0106	0.0107	0.0107	0.0107	0.0108	0.0108	0.0109	0.011		0.000727	0.000741	0.000745	0.000711	0.000718	0.00072	0.000727	0.000734	0.000738		0.000407	0.000408	0.000409	0.0004	0.000398	0.000396	0.000424	0.000424	0.000423		0.00342	0.00342	0.00343	0.00283	0.00283	0.00282	0.00273	0.00272	0.0027		0.00493	0.00494	0.00496	0.00507	0.00508	0.00496	0.00497	0.005	0.00515
45.3	0.0107	0.0108	0.0108	0.0109	0.0109	0.0109	0.011	0.0111	0.0111		0.000728	0.000741	0.000746	0.000712	0.000718	0.000721	0.000728	0.000735	0.000739		0.000406	0.000408	0.000409	0.0004	0.000398	0.000396	0.000424	0.000424	0.000423		0.00343	0.00342	0.00343	0.00283	0.00283	0.00282	0.00273	0.00272	0.0027		0.00497	0.00498	0.005	0.00511	0.00513	0.005	0.00501	0.00505	0.0052
46.9	0.0109	0.0109	0.011	0.011	0.0111	0.0111	0.0112	0.0112	0.0113		0.000729	0.000742	0.000746	0.000714	0.000719	0.000721	0.000728	0.000735	0.000739		0.000407	0.000408	0.000409	0.0004	0.000398	0.000396	0.000424	0.000424	0.000423		0.00343	0.00342	0.00343	0.00283	0.00283	0.00282	0.00274	0.00272	0.0027		0.00501	0.00502	0.00505	0.00516	0.00518	0.00505	0.00506	0.00509	0.00524
48.5	0.011	0.0111	0.0112	0.0112	0.0112	0.0112	0.0113	0.0114	0.0114		0.000729	0.000743	0.000747	0.000714	0.000719	0.000722	0.000729	0.000736	0.00074		0.000407	0.000408	0.000409	0.0004	0.000398	0.000396	0.000424	0.000424	0.000423		0.00343	0.00343	0.00343	0.00283	0.00283	0.00282	0.00274	0.00272	0.00271		0.00505	0.00507	0.00509	0.0052	0.00523	0.0051	0.0051	0.00514	0.00529
50.2	0.0112	0.0112	0.0113	0.0113	0.0113	0.0114	0.0115	0.0115	0.0116		0.00073	0.000744	0.000748	0.000715	0.00072	0.000722	0.00073	0.000737	0.000741		0.000407	0.000408	0.000409	0.0004	0.000398	0.000396	0.000424	0.000424	0.000424		0.00343	0.00343	0.00343	0.00283	0.00283	0.00282	0.00274	0.00273	0.00271		0.00509	0.00511	0.00513	0.00525	0.00527	0.00514	0.00514	0.00517	0.00534
52	0.0113	0.0114	0.0115	0.0115	0.0115	0.0115	0.0116	0.0117	0.0117		0.00073	0.000744	0.000748	0.000715	0.000721	0.000723	0.00073	0.000737	0.000741		0.000407	0.000408	0.000409	0.0004	0.000398	0.000396	0.000424	0.000424	0.000424		0.00343	0.00343	0.00343	0.00283	0.00284	0.00282	0.00274	0.00273	0.00271		0.00513	0.00515	0.00517	0.00529	0.00532	0.00519	0.00518	0.00523	0.00539
53.8	0.0115	0.0115	0.0116	0.0116	0.0116	0.0117	0.0118	0.0118	0.0119		0.000731	0.000745	0.000749	0.000716	0.000721	0.000723	0.000731	0.000738	0.000742		0.000407	0.000408	0.00041	0.0004	0.000398	0.000396	0.000425	0.000424	0.000424		0.00344	0.00343	0.00343	0.00283	0.00284	0.00282	0.00274	0.00273	0.00271		0.00517	0.0052	0.00522	0.00533	0.00537	0.00523	0.00523	0.00529	0.00543
55.7	0.0116	0.0116	0.0117	0.0117	0.0118	0.0118	0.0119	0.012	0.012		0.000732	0.000745	0.00075	0.000716	0.000722	0.000724	0.000731	0.000738	0.000743		0.000407	0.000408	0.00041	0.0004	0.000398	0.000396	0.000425	0.000424	0.000424		0.00344	0.00343	0.00344	0.00283	0.00284	0.00282	0.00274	0.00273	0.00271		0.00521	0.00526	0.00526	0.00538	0.00541	0.00527	0.00527	0.00533	0.00548
57.7	0.0118	0.0117	0.0119	0.0119	0.0119	0.0119	0.012	0.0121	0.0121		0.000732	0.000746	0.00075	0.000717	0.000722	0.000725	0.000732	0.000739	0.000743		0.000407	0.000408	0.00041	0.0004	0.000399	0.000396	0.000425	0.000424	0.000424		0.00344	0.00344	0.00344	0.00283	0.00283	0.00282	0.00274	0.00273	0.00271		0.00525	0.0053	0.0053	0.00542	0.00546	0.00532	0.00531	0.00536	0.00553
59.7	0.0119	0.0119	0.012	0.012	0.012	0.0121	0.0122	0.0122	0.0123		0.000733	0.000747	0.000751	0.000717	0.000723	0.000725	0.000733	0.000739	0.000744		0.000407	0.000408	0.00041	0.0004	0.000399	0.000396	0.000425	0.000424	0.000424		0.00345	0.00344	0.00344	0.00284	0.00283	0.00282	0.00274	0.00273	0.00271		0.00529	0.00534	0.00534	0.00546	0.0055	0.00536	0.00535	0.0054	0.00557
61.8	0.012	0.012	0.0121	0.0121	0.0122	0.0122	0.0123	0.0124	0.0124		0.000733	0.000747	0.000751	0.000718	0.000723	0.000725	0.000733	0.00074	0.000744		0.000407	0.000408	0.00041	0.0004	0.000399	0.000396	0.000425	0.000424	0.000424		0.00345	0.00344	0.00344	0.00284	0.00283	0.00282	0.00274	0.00273	0.00271		0.00532	0.00538	0.00539	0.0055	0.00555	0.0054	0.0054	0.00544	0.00562
64	0.0122	0.0122	0.0123	0.0123	0.0123	0.0123	0.0124	0.0125	0.0125		0.000734	0.000747	0.000752	0.000718	0.000724	0.000726	0.000734	0.000741	0.000745		0.000407	0.000408	0.00041	0.0004	0.000399	0.000397	0.000425	0.000424	0.000424		0.00345	0.00344	0.00345	0.00284	0.00283	0.00283	0.00274	0.00273	0.00271		0.00536	0.00542	0.00543	0.00554	0.00559	0.00544	0.00544	0.00549	0.00566
66.2	0.0123	0.0123	0.0124	0.0124	0.0124	0.0125	0.0125	0.0126	0.0127		0.000734	0.000748	0.000752	0.000719	0.000724	0.000727	0.000734	0.000741	0.000745		0.000407	0.000408	0.00041	0.0004	0.000399	0.000396	0.000425	0.000424	0.000424		0.00345	0.00345	0.00345	0.00284	0.00283	0.00283	0.00275	0.00273	0.00271		0.0054	0.00546	0.00547	0.00558	0.00563	0.00547	0.00548	0.00553	0.0057
68.6	0.0124	0.0124	0.0125	0.0125	0.0125	0.0126	0.0127	0.0127	0.0128		0.000735	0.000749	0.000753	0.000719	0.000725	0.000727	0.000735	0.000742	0.000746		0.000407	0.000409	0.00041	0.0004	0.000399	0.000397	0.000425	0.000424	0.000424		0.00346	0.00345	0.00345	0.00284	0.00283	0.00283	0.00275	0.00273	0.00271		0.00543	0.0055	0.00551	0.00562	0.00568	0.00552	0.00551	0.00558	0.00575
71	0.0125	0.0125	0.0126	0.0126	0.0127	0.0127	0.0128	0.0128	0.0129		0.000735	0.000749	0.000753	0.00072	0.000725	0.000727	0.000735	0.000742	0.000746		0.000407	0.000409	0.00041	0.0004	0.000399	0.000397	0.000425	0.000424	0.000424		0.00346	0.00345	0.00345	0.00284	0.00283	0.00283	0.00275	0.00273	0.00271		0.00547	0.00553	0.00554	0.00566	0.00572	0.00557	0.00555	0.00563	0.00579
73.5	0.0126	0.0126	0.0128	0.0127	0.0128	0.0128	0.0129	0.013	0.013		0.000736	0.00075	0.000754	0.00072	0.000726	0.000728	0.000736	0.000743	0.000747		0.000407	0.000409	0.00041	0.0004	0.000399	0.000397	0.000425	0.000424	0.000424		0.00346	0.00345	0.00345	0.00284	0.00283	0.00283	0.00275	0.00273	0.00271		0.0055	0.00557	0.00558	0.00569	0.00576	0.00561	0.00559	0.00567	0.00583
76	0.0128	0.0127	0.0129	0.0128	0.0129	0.0129	0.013	0.0131	0.0131		0.000736	0.00075	0.000754	0.000721	0.000726	0.000728	0.000736	0.000743	0.000747		0.000407	0.000409	0.00041	0.0004	0.000399	0.000397	0.000425	0.000424	0.000424		0.00346	0.00345	0.00346	0.00284	0.00283	0.00283	0.00275	0.00274	0.00271		0.00553	0.00561	0.00562	0.00573	0.0058	0.00565	0.00563	0.00571	0.00587
78.7	0.0129	0.0128	0.013	0.0129	0.013	0.0131	0.0131	0.0132	0.0133		0.000737	0.000751	0.000755	0.000721	0.000726	0.000729	0.000737	0.000743	0.000748		0.000408	0.000409	0.00041	0.000401	0.000399	0.000397	0.000425	0.000424	0.000424		0.00346	0.00345	0.00346	0.00284	0.00283	0.00283	0.00275	0.00274	0.00272		0.00557	0.00564	0.00566	0.00577	0.00584	0.00569	0.00566	0.00575	0.00591
81.5	0.013	0.0129	0.0131	0.0131	0.0131	0.0132	0.0132	0.0133	0.0134		0.000737	0.000751	0.000755	0.000721	0.000727	0.000729	0.000737	0.000744	0.000748		0.000408	0.000409	0.00041	0.000401	0.000399	0.000397	0.000425	0.000424	0.000424		0.00346	0.00346	0.00346	0.00285	0.00283	0.00283	0.00275	0.00274	0.00272		0.0056	0.00567	0.0057	0.0058	0.00588	0.00573	0.0057	0.00578	0.00595
84.3	0.0131	0.013	0.0132	0.0132	0.0132	0.0133	0.0133	0.0134	0.0135		0.000737	0.000752	0.000756	0.000722	0.000727	0.00073	0.000737	0.000744	0.000749		0.000408	0.000409	0.00041	0.000401	0.000399	0.000397	0.000425	0.000424	0.000424		0.00347	0.00346	0.00346	0.00285	0.00283	0.00283	0.00275	0.00274	0.00272		0.00564	0.00571	0.00573	0.00584	0.00592	0.00576	0.00574	0.00582	0.00599
87.3	0.0132	0.0131	0.0133	0.0133	0.0132	0.0134	0.0134	0.0135	0.0136		0.000738	0.000752	0.000756	0.000722	0.000728	0.00073	0.000738	0.000744	0.000749		0.000408	0.000409	0.000411	0.000401	0.000399	0.000397	0.000425	0.000424	0.000424		0.00347	0.00346	0.00347	0.00285	0.00283	0.00283	0.00275	0.00274	0.00272		0.00567	0.00574	0.00577	0.00587	0.00596	0.0058	0.00577	0.00586	0.00603
90.4	0.0133	0.0132	0.0134	0.0134	0.0134	0.0135	0.0135	0.0136	0.0137		0.000738	0.000753	0.000757	0.000723	0.000728	0.00073	0.000738	0.000745	0.00075		0.000408	0.000409	0.000411	0.000401	0.000399	0.000397	0.000425	0.000425	0.000425		0.00347	0.00346	0.00347	0.00285	0.00283	0.00283	0.00275	0.00274	0.00272		0.0057	0.00578	0.0058	0.00591	0.006	0.00584	0.00581	0.0059	0.00607
93.5	0.0134	0.0133	0.0135	0.0134	0.0135	0.0136	0.0136	0.0137	0.0138		0.000739	0.000753	0.000757	0.000723	0.000728	0.000731	0.000739	0.000745	0.00075		0.000408	0.000409	0.000411	0.000401	0.000399	0.000397	0.000425	0.000424	0.000424		0.00347	0.00346	0.00347	0.00285	0.00283	0.00283	0.00275	0.00274	0.00272		0.00574	0.00581	0.00583	0.00594	0.00604	0.00587	0.00584	0.00593	0.00611
96.8	0.0135	0.0134	0.0136	0.0135	0.0136	0.0137	0.0137	0.0138	0.0139		0.000739	0.000754	0.000758	0.000723	0.000729	0.000731	0.000739	0.000745	0.00075		0.000408	0.000409	0.000411	0.000401	0.000399	0.000397	0.000426	0.000424	0.000425		0.00348	0.00346	0.00347	0.00285	0.00283	0.00283	0.00276	0.00274	0.00272		0.00576	0.00584	0.00587	0.00598	0.00607	0.00591	0.00587	0.00597	0.00615
100	0.0136	0.0134	0.0137	0.0136	0.0137	0.0137	0.0138	0.0139	0.0139		0.000739	0.000754	0.000758	0.000724	0.000729	0.000731	0.00074	0.000746	0.000751		0.000408	0.000409	0.000411	0.000401	0.000399	0.000397	0.000426	0.000424	0.000425		0.00348	0.00347	0.00347	0.00285	0.00284	0.00283	0.00276	0.00274	0.00272		0.00579	0.00587	0.0059	0.00601	0.00611	0.00594	0.00591	0.006	0.00618
104	0.0137	0.0135	0.0138	0.0137	0.0137	0.0138	0.0139	0.014	0.014		0.00074	0.000754	0.000758	0.000724	0.00073	0.000732	0.00074	0.000746	0.000751		0.000408	0.000409	0.000411	0.000401	0.000399	0.000397	0.000426	0.000425	0.000425		0.00348	0.00347	0.00347	0.00285	0.00284	0.00283	0.00276	0.00274	0.00272		0.00582	0.0059	0.00593	0.00604	0.00614	0.00598	0.00594	0.00603	0.00621
107	0.0138	0.0136	0.0139	0.0138	0.0138	0.0139	0.014	0.014	0.0141		0.00074	0.000755	0.000759	0.000724	0.00073	0.000732	0.000741	0.000747	0.000752		0.000408	0.000409	0.000411	0.000401	0.0004	0.000397	0.000426	0.000425	0.000425		0.00348	0.00347	0.00348	0.00285	0.00284	0.00283	0.00276	0.00274	0.00272		0.00585	0.00593	0.00597	0.00607	0.00618	0.00601	0.00597	0.00606	0.00625
111	0.0139	0.0138	0.0139	0.0139	0.0139	0.014	0.0141	0.0141	0.0142		0.000741	0.000755	0.000759	0.000725	0.00073	0.000733	0.000741	0.000747	0.000752		0.000408	0.000409	0.000411	0.000401	0.0004	0.000397	0.000426	0.000425	0.000425		0.00348	0.00347	0.00348	0.00286	0.00284	0.00283	0.00276	0.00274	0.00272		0.00588	0.00596	0.006	0.00611	0.00622	0.00604	0.00601	0.0061	0.00628
115	0.0139	0.0139	0.014	0.014	0.014	0.0141	0.0141	0.0142	0.0143		0.000741	0.000756	0.000759	0.000725	0.000731	0.000733	0.000741	0.000747	0.000753		0.000408	0.000409	0.000411	0.000401	0.0004	0.000397	0.000426	0.000425	0.000425		0.00348	0.00347	0.00348	0.00286	0.00284	0.00283	0.00276	0.00274	0.00272		0.00591	0.00599	0.00603	0.00614	0.00625	0.00608	0.00604	0.00613	0.00631
119	0.014	0.014	0.0141	0.014	0.014	0.0142	0.0142	0.0143	0.0144		0.000742	0.000756	0.00076	0.000725	0.000731	0.000733	0.000742	0.000748	0.000753		0.000408	0.000409	0.000411	0.000401	0.0004	0.000397	0.000426	0.000425	0.000425		0.00348	0.00347	0.00348	0.00286	0.00285	0.00283	0.00276	0.00274	0.00272		0.00594	0.00602	0.00606	0.00617	0.00628	0.00611	0.00607	0.00616	0.00635
123	0.0141	0.0141	0.0142	0.0141	0.0141	0.0142	0.0143	0.0144	0.0144		0.000742	0.000756	0.00076	0.000726	0.000731	0.000734	0.000742	0.000748	0.000753		0.000408	0.000409	0.000411	0.000401	0.0004	0.000397	0.000426	0.000425	0.000425		0.00349	0.00348	0.00348	0.00286	0.00285	0.00283	0.00276	0.00274	0.00272		0.00597	0.00605	0.00609	0.0062	0.00631	0.00614	0.0061	0.00618	0.00638
128	0.0142	0.0142	0.0143	0.0142	0.0142	0.0143	0.0144	0.0144	0.0145		0.000742	0.000757	0.00076	0.000726	0.000732	0.000734	0.000742	0.000749	0.000754		0.000408	0.000409	0.000411	0.000401	0.0004	0.000397	0.000426	0.000425	0.000425		0.00349	0.00348	0.00348	0.00286	0.00285	0.00283	0.00276	0.00274	0.00272		0.006	0.00608	0.00612	0.00623	0.00635	0.00617	0.00613	0.00621	0.00641
132	0.0143	0.0143	0.0143	0.0143	0.0143	0.0144	0.0144	0.0145	0.0146		0.000743	0.000757	0.000761	0.000726	0.000732	0.000734	0.000743	0.000749	0.000754		0.000408	0.000409	0.000411	0.000401	0.0004	0.000397	0.000426	0.000425	0.000425		0.00349	0.00348	0.00349	0.00286	0.00285	0.00283	0.00276	0.00274	0.00273		0.00602	0.00611	0.00615	0.00626	0.00638	0.0062	0.00616	0.00626	0.00645
137	0.0143	0.0144	0.0144	0.0143	0.0143	0.0144	0.0145	0.0146	0.0147		0.000743	0.000757	0.000761	0.000727	0.000732	0.000735	0.000743	0.000749	0.000754		0.000408	0.00041	0.000411	0.000401	0.0004	0.000397	0.000426	0.000425	0.000425		0.00349	0.00348	0.00349	0.00286	0.00285	0.00283	0.00276	0.00275	0.00273		0.00605	0.00613	0.00618	0.00628	0.00641	0.00623	0.00619	0.0063	0.00648
142	0.0144	0.0144	0.0145	0.0144	0.0144	0.0145	0.0146	0.0147	0.0147		0.000743	0.000758	0.000761	0.000727	0.000733	0.000735	0.000743	0.00075	0.000755		0.000408	0.00041	0.000411	0.000401	0.0004	0.000397	0.000426	0.000425	0.000425		0.00349	0.00348	0.00349	0.00286	0.00285	0.00283	0.00276	0.00275	0.00273		0.00608	0.00616	0.00621	0.00631	0.00644	0.00626	0.00622	0.00636	0.00651
147	0.0145	0.0145	0.0146	0.0144	0.0145	0.0146	0.0146	0.0147	0.0148		0.000744	0.000758	0.000762	0.000727	0.000733	0.000735	0.000743	0.00075	0.000755		0.000409	0.00041	0.000411	0.000401	0.0004	0.000398	0.000426	0.000425	0.000425		0.0035	0.00348	0.00349	0.00286	0.00286	0.00284	0.00277	0.00275	0.00273		0.0061	0.00619	0.00624	0.00634	0.00647	0.00629	0.00625	0.0064	0.00654
152	0.0145	0.0146	0.0146	0.0145	0.0145	0.0146	0.0147	0.0148	0.0149		0.000744	0.000758	0.000762	0.000728	0.000733	0.000735	0.000743	0.00075	0.000755		0.000409	0.00041	0.000411	0.000401	0.0004	0.000398	0.000426	0.000425	0.000425		0.0035	0.00349	0.00349	0.00286	0.00286	0.00284	0.00277	0.00275	0.00273		0.00613	0.00621	0.00626	0.00636	0.0065	0.00632	0.00627	0.00643	0.00656
157	0.0146	0.0146	0.0147	0.0146	0.0145	0.0147	0.0148	0.0148	0.0149		0.000744	0.000759	0.000762	0.000728	0.000734	0.000736	0.000744	0.00075	0.000755		0.000408	0.00041	0.000411	0.000401	0.0004	0.000398	0.000426	0.000425	0.000425		0.0035	0.00349	0.00349	0.00286	0.00286	0.00284	0.00277	0.00275	0.00273		0.00615	0.00624	0.00629	0.00639	0.00652	0.00635	0.0063	0.00646	0.00659
163	0.0147	0.0147	0.0148	0.0146	0.0146	0.0147	0.0148	0.0149	0.015		0.000744	0.000759	0.000763	0.000728	0.000734	0.000736	0.000744	0.000751	0.000756		0.000409	0.00041	0.000411	0.000401	0.0004	0.000398	0.000426	0.000425	0.000425		0.0035	0.00349	0.00349	0.00286	0.00286	0.00284	0.00277	0.00275	0.00273		0.00618	0.00626	0.00632	0.00642	0.00655	0.00638	0.00633	0.00649	0.00662
168	0.0147	0.0148	0.0148	0.0147	0.0147	0.0148	0.0149	0.015	0.0151		0.000745	0.000759	0.000763	0.000728	0.000734	0.000736	0.000745	0.000751	0.000756		0.000409	0.00041	0.000411	0.000401	0.0004	0.000398	0.000426	0.000425	0.000425		0.0035	0.00349	0.0035	0.00286	0.00286	0.00284	0.00277	0.00275	0.00273		0.0062	0.00629	0.00634	0.00644	0.00659	0.00641	0.00635	0.00651	0.00665
174	0.0148	0.0148	0.0149	0.0148	0.0147	0.0149	0.0149	0.015	0.0151		0.000745	0.00076	0.000763	0.000729	0.000734	0.000736	0.000745	0.000751	0.000757		0.000409	0.00041	0.000411	0.000401	0.0004	0.000398	0.000426	0.000426	0.000425		0.0035	0.00349	0.0035	0.00286	0.00286	0.00284	0.00277	0.00275	0.00273		0.00623	0.00631	0.00637	0.00647	0.00661	0.00644	0.00638	0.00654	0.00668
180	0.0149	0.0149	0.015	0.0148	0.0148	0.0149	0.015	0.0151	0.0152		0.000745	0.00076	0.000764	0.000729	0.000735	0.000737	0.000745	0.000752	0.000757		0.000409	0.00041	0.000411	0.000401	0.0004	0.000398	0.000426	0.000426	0.000425		0.0035	0.00349	0.0035	0.00287	0.00286	0.00284	0.00277	0.00275	0.00273		0.00625	0.00634	0.00639	0.00649	0.00664	0.00646	0.0064	0.00657	0.0067
187	0.0149	0.0149	0.015	0.0149	0.0148	0.015	0.0151	0.0151	0.0152		0.000746	0.00076	0.000764	0.000729	0.000735	0.000737	0.000745	0.000752	0.000758		0.000409	0.00041	0.000411	0.000401	0.0004	0.000398	0.000426	0.000426	0.000426		0.00351	0.00349	0.0035	0.00287	0.00286	0.00284	0.00277	0.00275	0.00273		0.00627	0.00636	0.00642	0.00651	0.00667	0.00649	0.00642	0.00659	0.00673
193	0.015	0.015	0.0151	0.0149	0.0149	0.015	0.0151	0.0152	0.0153		0.000746	0.00076	0.000764	0.000729	0.000735	0.000737	0.000746	0.000752	0.000758		0.000409	0.00041	0.000412	0.000401	0.0004	0.000398	0.000427	0.000425	0.000425		0.00351	0.0035	0.0035	0.00287	0.00286	0.00284	0.00277	0.00275	0.00273		0.00629	0.00638	0.00644	0.00653	0.00669	0.00651	0.00645	0.00661	0.00675
200	0.015	0.015	0.0151	0.015	0.0149	0.0151	0.0152	0.0152	0.0153		0.000746	0.000761	0.000764	0.00073	0.000735	0.000737	0.000746	0.000752	0.000758		0.000409	0.00041	0.000412	0.000401	0.0004	0.000398	0.000427	0.000425	0.000425		0.00351	0.0035	0.0035	0.00287	0.00286	0.00284	0.00277	0.00275	0.00273		0.00631	0.0064	0.00647	0.00656	0.00672	0.00653	0.00647	0.00664	0.00678

## Sheet: Z
frequency (kHz)	AS										LT										PP										FL										AS+LT
0.2	4760	4660	4630	4570	4540	4520	4330	4310	4300	3.18e-07	2700	2670	2650	2670	2660	2650	2630	2620	2620		2900	2890	2880	2980	2970	2980	2800	2790	2800		745	689	651	613	614	618	645	639	642		5680	5680	5680	5470	5450	5450	5600	5610	5610
0.207	4610	4510	4480	4420	4400	4380	4190	4170	4160	3.16e-07	2680	2640	2620	2650	2640	2620	2610	2590	2590		2890	2880	2870	2970	2960	2970	2790	2780	2790		732	677	640	605	607	611	637	631	634		5510	5510	5510	5300	5280	5290	5430	5430	5430
0.214	4460	4360	4340	4280	4260	4240	4060	4040	4030	3.15e-07	2650	2610	2600	2620	2610	2600	2580	2570	2560		2880	2870	2860	2960	2950	2960	2780	2770	2780		718	665	629	598	600	603	629	624	626		5340	5340	5340	5140	5120	5130	5260	5270	5270
0.222	4310	4230	4200	4140	4120	4100	3930	3910	3900	3.14e-07	2620	2590	2570	2590	2580	2570	2550	2540	2530		2870	2860	2850	2950	2940	2950	2770	2760	2770		705	654	619	591	593	596	622	616	619		5180	5180	5180	4990	4970	4970	5100	5110	5110
0.23	4170	4090	4070	4010	3990	3970	3800	3780	3780	3.13e-07	2590	2560	2540	2570	2560	2550	2530	2520	2510		2860	2850	2840	2940	2930	2940	2760	2750	2760		693	643	609	584	586	590	614	609	612		5020	5020	5020	4830	4820	4820	4950	4950	4950
0.238	4030	3960	3940	3880	3860	3850	3680	3660	3660	3.11e-07	2570	2530	2520	2550	2530	2520	2500	2490	2490		2850	2840	2830	2930	2920	2930	2750	2740	2750		680	632	600	577	579	583	607	602	605		4870	4870	4870	4690	4680	4680	4790	4800	4800
0.246	3900	3830	3810	3760	3740	3720	3570	3550	3540	3.1e-07	2540	2510	2490	2520	2510	2500	2480	2470	2460		2840	2830	2820	2920	2910	2920	2740	2730	2740		669	622	590	571	573	577	601	595	598		4720	4720	4720	4550	4540	4540	4650	4650	4650
0.255	3780	3710	3690	3640	3620	3600	3450	3430	3430	3.09e-07	2520	2480	2470	2500	2490	2470	2460	2440	2440		2830	2820	2810	2910	2900	2910	2730	2720	2730		657	612	581	564	567	570	594	589	591		4580	4580	4580	4410	4400	4430	4510	4510	4510
0.264	3660	3590	3570	3520	3500	3490	3340	3330	3320	3.08e-07	2490	2460	2450	2470	2460	2450	2430	2420	2420		2830	2810	2800	2900	2890	2900	2720	2720	2730		646	602	572	558	561	564	587	582	585		4440	4440	4440	4280	4270	4330	4370	4380	4380
0.273	3540	3480	3460	3410	3390	3380	3240	3220	3210	3.06e-07	2470	2440	2420	2450	2440	2430	2410	2400	2390		2820	2800	2800	2890	2880	2890	2720	2710	2720		635	592	563	553	555	558	581	576	579		4310	4300	4300	4150	4140	4150	4240	4240	4240
0.283	3430	3370	3350	3300	3280	3270	3130	3120	3110	3.05e-07	2450	2410	2400	2430	2420	2410	2390	2380	2370		2810	2790	2790	2880	2870	2880	2710	2700	2710		624	583	555	547	549	552	575	570	573		4180	4180	4170	4020	4020	4030	4110	4120	4110
0.292	3320	3260	3240	3200	3180	3170	3030	3020	3010	3.04e-07	2430	2390	2380	2410	2400	2380	2370	2350	2350		2800	2790	2780	2870	2860	2870	2700	2690	2700		614	574	547	541	543	547	569	564	567		4050	4050	4050	3900	3900	3910	3990	3990	3990
0.303	3210	3160	3140	3100	3080	3070	2940	2920	2920	3.03e-07	2400	2370	2360	2390	2370	2360	2340	2330	2330		2790	2780	2770	2860	2850	2860	2690	2680	2690		604	565	539	535	538	541	564	559	561		3930	3930	3930	3790	3780	3790	3870	3870	3870
0.313	3110	3060	3040	3000	2980	2970	2850	2830	2820	3.02e-07	2380	2350	2330	2370	2350	2340	2320	2310	2310		2790	2770	2760	2850	2850	2850	2680	2670	2680		595	557	531	530	533	536	558	553	556		3810	3810	3810	3670	3670	3680	3750	3760	3750
0.324	3010	2960	2940	2900	2890	2880	2760	2740	2730	3.01e-07	2360	2330	2310	2340	2330	2320	2300	2290	2290		2780	2760	2760	2850	2840	2850	2670	2670	2680		585	548	524	525	528	531	552	548	551		3700	3700	3700	3560	3560	3570	3640	3640	3640
0.336	2920	2870	2850	2810	2800	2780	2670	2650	2650	2.99e-07	2340	2310	2290	2330	2310	2300	2280	2270	2270		2770	2750	2750	2840	2830	2840	2670	2660	2670		576	540	517	520	523	525	547	543	545		3590	3590	3590	3460	3460	3460	3530	3530	3530
0.348	2820	2780	2760	2720	2710	2700	2580	2570	2560	2.98e-07	2320	2290	2270	2310	2290	2280	2260	2250	2250		2760	2750	2740	2830	2820	2830	2660	2650	2660		567	533	510	515	518	521	542	538	541		3480	3480	3480	3350	3360	3360	3420	3430	3430
0.36	2730	2690	2670	2640	2620	2610	2500	2490	2480	2.97e-07	2300	2270	2250	2290	2270	2260	2250	2230	2230		2760	2740	2730	2820	2810	2820	2650	2650	2650		559	525	503	510	514	516	537	533	536		3380	3380	3380	3260	3260	3260	3320	3330	3320
0.372	2650	2600	2590	2550	2540	2530	2420	2410	2410	2.96e-07	2280	2250	2230	2270	2260	2250	2230	2210	2210		2750	2730	2730	2820	2810	2820	2640	2640	2650		550	518	497	506	509	511	532	528	531		3280	3280	3280	3160	3160	3170	3220	3230	3230
0.386	2560	2520	2510	2470	2460	2450	2350	2340	2330	2.95e-07	2260	2230	2210	2250	2240	2230	2210	2200	2190		2740	2730	2720	2810	2800	2810	2640	2630	2640		542	511	490	501	505	507	528	524	526		3180	3180	3180	3070	3070	3070	3130	3130	3130
0.399	2480	2440	2430	2400	2380	2370	2270	2260	2260	2.94e-07	2240	2210	2200	2230	2220	2210	2200	2180	2180		2740	2720	2710	2800	2790	2800	2630	2620	2630		535	504	484	497	501	503	523	519	522		3090	3090	3090	2980	2980	2980	3040	3040	3040
0.413	2410	2360	2350	2320	2310	2300	2200	2190	2190	2.93e-07	2220	2190	2180	2210	2200	2190	2170	2160	2160		2730	2710	2710	2790	2790	2800	2630	2620	2630		527	498	478	493	496	498	519	515	518		3000	2990	3000	2890	2890	2900	2950	2950	2950
0.428	2330	2290	2280	2250	2230	2220	2130	2120	2120	2.92e-07	2210	2170	2160	2200	2180	2170	2150	2140	2140		2720	2710	2700	2790	2780	2790	2620	2610	2620		520	491	473	489	492	494	515	511	513		2910	2910	2910	2800	2810	2810	2860	2860	2860
0.443	2260	2220	2200	2180	2160	2150	2070	2060	2050	2.91e-07	2190	2160	2140	2180	2170	2160	2140	2130	2120		2720	2700	2690	2780	2770	2780	2610	2610	2610		513	485	467	485	488	490	511	507	509		2820	2820	2820	2720	2730	2730	2770	2780	2780
0.458	2190	2150	2140	2110	2100	2090	2000	1990	1990	2.9e-07	2170	2140	2130	2160	2150	2140	2120	2110	2110		2710	2700	2690	2780	2770	2780	2610	2600	2610		506	479	462	482	485	486	507	503	505		2740	2740	2740	2640	2650	2650	2690	2700	2690
0.474	2120	2080	2070	2040	2030	2020	1940	1930	1930	2.88e-07	2160	2120	2110	2150	2140	2130	2110	2100	2090		2700	2690	2680	2770	2760	2770	2600	2590	2600		499	473	457	478	481	483	503	499	502		2660	2660	2660	2560	2570	2570	2610	2620	2610
0.491	2050	2020	2000	1980	1970	1960	1880	1870	1870	2.87e-07	2140	2110	2090	2130	2120	2110	2090	2080	2080		2700	2680	2680	2760	2750	2760	2600	2590	2600		493	468	451	474	477	479	499	495	498		2580	2580	2580	2490	2490	2500	2540	2540	2540
0.508	1990	1950	1940	1920	1910	1900	1820	1810	1810	2.86e-07	2120	2090	2080	2120	2100	2090	2080	2070	2060		2690	2680	2670	2760	2750	2760	2590	2580	2590		486	462	447	471	474	475	496	492	494		2510	2500	2500	2420	2420	2420	2460	2470	2460
0.526	1920	1890	1880	1860	1850	1840	1770	1760	1750	2.85e-07	2110	2070	2060	2100	2090	2080	2060	2050	2050		2690	2670	2670	2750	2740	2750	2580	2580	2580		480	457	442	468	471	471	492	488	491		2430	2430	2430	2350	2350	2350	2390	2390	2390
0.545	1860	1830	1820	1800	1790	1780	1710	1700	1700	2.84e-07	2090	2060	2050	2090	2070	2060	2050	2040	2030		2680	2670	2660	2750	2740	2750	2580	2570	2580		474	452	437	465	468	468	489	485	488		2360	2360	2360	2280	2280	2280	2320	2320	2320
0.564	1810	1780	1770	1740	1730	1730	1660	1650	1650	2.84e-07	2080	2040	2030	2070	2060	2050	2030	2020	2020		2680	2660	2660	2740	2730	2740	2570	2570	2570		469	447	433	461	464	464	486	482	484		2290	2290	2290	2210	2220	2220	2250	2260	2250
0.583	1750	1720	1710	1690	1680	1670	1610	1600	1590	2.83e-07	2060	2030	2020	2060	2040	2040	2020	2010	2000		2670	2660	2650	2730	2730	2740	2570	2560	2570		463	442	429	458	461	461	483	479	481		2230	2230	2230	2150	2150	2150	2190	2190	2190
0.604	1700	1670	1660	1640	1630	1620	1560	1550	1550	2.82e-07	2050	2010	2000	2040	2030	2020	2010	1990	1990		2670	2650	2650	2730	2720	2730	2560	2560	2560		458	438	425	455	459	458	480	476	478		2160	2160	2160	2080	2090	2090	2120	2130	2120
0.625	1640	1620	1610	1590	1580	1570	1510	1500	1500	2.81e-07	2030	2000	1990	2030	2020	2010	1990	1980	1980		2660	2650	2640	2720	2720	2720	2560	2550	2560		453	433	421	453	456	455	477	473	475		2100	2100	2100	2020	2030	2030	2060	2060	2060
0.647	1590	1570	1560	1540	1530	1520	1460	1460	1450	2.8e-07	2020	1990	1980	2020	2000	1990	1980	1970	1960		2660	2640	2640	2720	2710	2720	2550	2550	2550		448	429	417	450	453	452	474	470	472		2040	2040	2040	1960	1970	1970	2000	2000	2000
0.67	1540	1520	1510	1490	1480	1470	1420	1410	1410	2.79e-07	2010	1970	1960	2000	1990	1980	1970	1950	1950		2650	2640	2630	2710	2710	2720	2550	2540	2550		443	425	413	447	450	449	471	467	470		1980	1980	1980	1910	1910	1910	1940	1950	1940
0.693	1500	1470	1460	1440	1440	1430	1380	1370	1370	2.78e-07	1990	1960	1950	1990	1980	1970	1950	1940	1940		2650	2630	2630	2710	2700	2720	2540	2540	2540		439	421	410	445	448	446	468	464	467		1920	1920	1920	1850	1860	1860	1890	1890	1890
0.718	1450	1430	1420	1400	1390	1390	1340	1330	1320	2.77e-07	1980	1950	1940	1980	1970	1960	1940	1930	1920		2640	2630	2620	2700	2700	2710	2540	2530	2540		434	417	406	442	445	444	465	461	464		1870	1870	1870	1800	1800	1800	1830	1840	1830
0.743	1400	1380	1370	1360	1350	1340	1290	1290	1280	2.76e-07	1970	1930	1920	1960	1950	1940	1930	1920	1910		2640	2630	2620	2700	2690	2700	2540	2530	2540		430	413	403	440	443	441	463	459	462		1810	1810	1810	1750	1750	1750	1780	1780	1780
0.769	1360	1340	1330	1320	1310	1300	1260	1250	1250	2.75e-07	1950	1920	1910	1950	1940	1930	1920	1900	1900		2630	2620	2610	2690	2690	2700	2530	2530	2530		426	410	399	437	440	438	460	456	459		1760	1760	1760	1700	1700	1700	1730	1730	1730
0.796	1320	1300	1290	1280	1270	1260	1220	1210	1210	2.74e-07	1940	1910	1900	1940	1930	1920	1900	1890	1890		2630	2620	2610	2690	2680	2700	2530	2520	2530		422	406	396	435	438	438	458	454	457		1710	1710	1710	1650	1650	1650	1680	1680	1680
0.824	1280	1260	1250	1240	1230	1220	1180	1180	1170	2.73e-07	1930	1900	1890	1930	1920	1910	1890	1880	1880		2630	2610	2610	2680	2680	2690	2520	2520	2520		418	403	393	433	436	437	455	452	454		1660	1660	1660	1600	1600	1600	1630	1630	1630
0.853	1240	1220	1210	1200	1190	1190	1150	1140	1140	2.72e-07	1920	1880	1870	1920	1910	1900	1880	1870	1870		2620	2610	2600	2680	2680	2690	2520	2510	2520		414	399	390	430	433	431	453	449	452		1610	1610	1610	1550	1560	1560	1580	1590	1580
0.883	1200	1180	1180	1160	1160	1150	1110	1110	1100	2.71e-07	1900	1870	1860	1910	1890	1890	1870	1860	1850		2620	2610	2600	2680	2670	2680	2520	2510	2520		410	396	387	428	432	428	450	447	450		1570	1570	1570	1510	1510	1510	1540	1540	1540
0.914	1170	1150	1140	1130	1120	1120	1080	1070	1070	2.7e-07	1890	1860	1850	1900	1880	1870	1860	1850	1840		2620	2600	2600	2670	2670	2680	2510	2510	2510		407	393	385	426	430	426	448	445	448		1520	1520	1520	1470	1470	1470	1500	1500	1490
0.946	1130	1110	1110	1090	1090	1080	1050	1040	1040	2.7e-07	1880	1850	1840	1890	1870	1860	1850	1840	1830		2610	2600	2590	2670	2660	2680	2510	2500	2510		403	390	382	424	428	424	446	443	446		1480	1480	1480	1420	1430	1430	1450	1450	1450
0.98	1100	1080	1070	1060	1050	1050	1020	1010	1010	2.69e-07	1870	1840	1830	1870	1860	1850	1840	1830	1820		2610	2600	2590	2660	2660	2670	2500	2500	2510		399	387	379	422	426	423	443	441	443		1440	1440	1440	1380	1390	1390	1410	1410	1410
1.01	1060	1050	1040	1030	1020	1020	986	981	978	2.68e-07	1860	1830	1820	1860	1850	1840	1830	1820	1810		2600	2590	2590	2660	2660	2670	2500	2500	2500		396	384	377	420	424	421	441	439	442		1400	1400	1400	1340	1350	1350	1370	1370	1370
1.05	1030	1020	1010	998	992	988	957	952	949	2.67e-07	1850	1820	1810	1850	1840	1830	1820	1810	1800		2600	2590	2580	2650	2650	2670	2500	2490	2500		393	382	374	418	422	419	439	437	440		1360	1360	1360	1310	1310	1310	1330	1330	1330
1.09	1000	987	981	968	962	958	929	924	921	2.66e-07	1840	1810	1800	1840	1830	1820	1810	1800	1790		2600	2590	2580	2650	2650	2660	2490	2490	2500		390	379	372	416	420	418	437	435	438		1320	1320	1320	1270	1270	1270	1300	1300	1290
1.12	971	958	952	940	934	930	902	897	894	2.65e-07	1830	1800	1790	1830	1820	1810	1800	1790	1780		2590	2580	2580	2650	2640	2660	2490	2490	2490		387	377	369	415	418	416	435	433	436		1280	1280	1280	1230	1240	1240	1260	1260	1260
1.16	942	929	923	912	906	902	876	871	868	2.65e-07	1820	1790	1780	1820	1810	1800	1790	1780	1770		2590	2580	2570	2640	2640	2660	2490	2480	2490		384	374	367	413	417	414	434	431	434		1240	1240	1240	1200	1200	1200	1220	1220	1220
1.21	914	902	896	885	879	876	850	846	843	2.64e-07	1810	1780	1770	1820	1800	1790	1780	1770	1760		2590	2580	2570	2640	2640	2660	2480	2480	2490		382	372	365	411	415	413	432	429	432		1210	1210	1210	1160	1170	1170	1190	1190	1190
1.25	887	875	869	859	854	850	826	821	818	2.63e-07	1800	1770	1760	1810	1790	1790	1770	1760	1750		2590	2570	2570	2640	2640	2650	2480	2480	2480		379	369	363	410	413	412	430	428	430		1180	1180	1170	1130	1140	1130	1160	1160	1150
1.29	861	849	844	833	828	825	802	798	795	2.62e-07	1790	1760	1750	1800	1780	1780	1760	1750	1750		2580	2570	2560	2630	2630	2650	2480	2470	2480		376	367	361	408	411	410	429	426	429		1140	1140	1140	1100	1100	1100	1120	1120	1120
1.34	836	824	819	809	804	801	779	775	772	2.61e-07	1780	1750	1740	1790	1780	1770	1750	1740	1740		2580	2570	2560	2630	2630	2650	2480	2470	2480		374	365	359	407	409	409	427	424	427		1110	1110	1110	1070	1070	1070	1090	1090	1090
1.38	811	800	795	785	781	777	757	752	750	2.6e-07	1770	1740	1730	1780	1770	1760	1740	1730	1730		2580	2570	2560	2630	2630	2640	2470	2470	2470		371	363	357	405	408	407	425	423	425		1080	1080	1080	1040	1040	1040	1060	1060	1060
1.43	788	777	772	762	758	755	735	731	728	2.59e-07	1760	1730	1720	1770	1760	1750	1740	1720	1720		2570	2560	2560	2630	2620	2640	2470	2470	2470		369	361	355	404	406	406	424	421	424		1050	1050	1050	1010	1010	1010	1030	1030	1030
1.48	765	754	749	740	736	733	714	710	708	2.59e-07	1750	1720	1710	1760	1750	1740	1730	1720	1710		2570	2560	2550	2620	2620	2640	2470	2460	2470		367	359	353	402	405	405	422	420	422		1020	1020	1020	982	987	987	1000	1000	1000
1.53	742	732	728	719	715	712	694	690	687	2.58e-07	1740	1710	1700	1750	1740	1730	1720	1710	1700		2570	2560	2550	2620	2620	2640	2460	2460	2470		365	357	352	401	403	403	421	418	421		992	993	992	955	960	960	978	977	974
1.59	721	711	706	698	694	691	674	670	668	2.57e-07	1730	1710	1700	1750	1730	1730	1710	1700	1690		2570	2560	2550	2620	2610	2630	2460	2460	2460		363	355	350	400	402	402	419	417	419		965	965	965	929	933	934	951	950	947
1.64	700	690	686	678	674	671	655	651	649	2.56e-07	1730	1700	1690	1740	1730	1720	1700	1690	1690		2560	2550	2540	2620	2610	2630	2460	2460	2460		361	353	348	398	400	400	418	415	418		938	939	938	903	908	909	925	924	921
1.7	679	670	666	658	655	652	637	633	631	2.55e-07	1720	1690	1680	1730	1720	1710	1700	1680	1680		2560	2550	2540	2610	2610	2630	2460	2450	2460		359	352	347	397	399	399	416	414	416		913	913	913	878	883	885	900	899	896
1.76	660	651	647	639	636	633	619	615	613	2.54e-07	1710	1680	1670	1720	1710	1700	1690	1680	1670		2560	2550	2540	2610	2610	2630	2460	2450	2460		357	350	345	396	398	397	415	412	415		888	888	888	855	860	861	876	875	872
1.82	641	632	628	621	618	615	602	598	596	2.54e-07	1700	1670	1660	1720	1700	1700	1680	1670	1660		2560	2550	2540	2610	2610	2620	2450	2450	2450		355	348	344	395	397	396	413	411	414		864	864	864	832	837	839	853	851	849
1.89	623	614	610	604	601	598	585	581	579	2.53e-07	1700	1670	1660	1710	1700	1690	1670	1660	1660		2550	2540	2540	2600	2600	2620	2450	2450	2450		353	347	342	393	396	395	412	410	413		840	841	841	809	814	817	830	829	826
1.95	605	597	593	586	584	581	568	565	563	2.52e-07	1690	1660	1650	1700	1690	1680	1670	1650	1650		2550	2540	2530	2600	2600	2620	2450	2450	2450		351	345	341	392	395	393	411	409	411		818	819	818	788	793	795	808	806	804
2.02	587	580	576	570	567	564	553	550	547	2.51e-07	1680	1650	1640	1690	1680	1670	1660	1650	1640		2550	2540	2530	2600	2600	2620	2450	2440	2450		349	343	339	391	394	392	410	408	410		796	797	796	767	772	775	787	786	783
2.09	571	563	560	554	551	548	537	534	532	2.5e-07	1670	1640	1630	1690	1670	1670	1650	1640	1640		2550	2540	2530	2600	2600	2610	2440	2440	2450		348	342	338	390	392	391	409	406	409		775	776	775	747	752	755	767	765	762
2.17	554	547	544	538	536	533	523	520	518	2.49e-07	1670	1640	1630	1680	1670	1660	1650	1630	1630		2550	2540	2530	2600	2590	2610	2440	2440	2440		346	341	337	389	391	390	408	405	408		754	755	755	727	732	735	747	745	742
2.24	539	532	528	523	521	518	508	505	503	2.48e-07	1660	1630	1620	1670	1660	1650	1640	1630	1620		2540	2530	2530	2590	2590	2610	2440	2440	2440		344	339	335	388	390	389	407	404	406		735	735	735	708	713	717	727	726	723
2.32	523	517	513	509	506	504	494	491	490	2.48e-07	1650	1620	1610	1670	1650	1650	1630	1620	1620		2540	2530	2520	2590	2590	2610	2440	2430	2440		343	338	334	387	389	388	406	403	405		715	716	716	690	695	699	709	707	704
2.4	509	502	499	494	492	490	481	478	476	2.47e-07	1650	1620	1610	1660	1650	1640	1630	1610	1610		2540	2530	2520	2590	2590	2610	2440	2430	2440		341	336	333	386	388	387	404	402	404		697	698	697	672	677	681	691	689	686
2.49	494	488	485	481	479	476	468	465	463	2.46e-07	1640	1610	1600	1650	1640	1630	1620	1610	1600		2540	2530	2520	2590	2590	2600	2430	2430	2440		340	335	332	385	387	386	403	401	403		679	680	679	655	660	664	673	671	668
2.58	481	475	472	467	465	463	455	452	451	2.45e-07	1630	1600	1590	1650	1640	1630	1620	1600	1600		2540	2530	2520	2580	2580	2600	2430	2430	2430		338	334	330	384	386	385	402	400	402		661	662	662	638	644	648	656	654	651
2.67	467	461	458	454	452	450	443	440	438	2.44e-07	1630	1600	1590	1640	1630	1620	1610	1600	1590		2530	2520	2520	2580	2580	2600	2430	2430	2430		337	333	329	383	385	384	401	399	401		644	646	645	622	628	632	640	638	635
2.76	454	448	446	442	440	438	431	428	426	2.43e-07	1620	1590	1580	1640	1620	1620	1600	1590	1590		2530	2520	2510	2580	2580	2600	2430	2430	2430		336	332	328	382	384	383	400	398	400		628	629	629	606	612	617	624	622	619
2.86	441	436	433	430	428	426	419	417	415	2.42e-07	1610	1580	1570	1630	1620	1610	1600	1580	1580		2530	2520	2510	2580	2580	2600	2430	2420	2430		334	330	327	381	383	382	399	397	399		612	614	613	591	597	602	609	607	604
2.96	429	424	421	418	416	414	408	405	404	2.41e-07	1610	1580	1570	1620	1610	1610	1590	1580	1570		2530	2520	2510	2580	2580	2590	2420	2420	2430		333	329	326	380	382	381	398	396	399		597	598	598	577	582	587	594	592	589
3.06	417	412	410	407	405	403	397	394	393	2.4e-07	1600	1570	1560	1620	1610	1600	1590	1570	1570		2530	2520	2510	2570	2580	2590	2420	2420	2420		332	328	325	379	381	380	397	395	398		582	584	583	563	568	573	580	578	574
3.17	406	401	398	396	394	392	386	384	382	2.39e-07	1590	1570	1560	1610	1600	1590	1580	1570	1560		2530	2520	2510	2570	2570	2590	2420	2420	2420		331	327	324	378	381	380	396	394	397		568	569	569	549	555	560	566	564	560
3.28	395	390	387	385	383	381	376	374	372	2.38e-07	1590	1560	1550	1610	1600	1590	1580	1560	1560		2520	2510	2510	2570	2570	2590	2420	2420	2420		330	326	323	378	380	379	395	394	396		554	556	555	536	542	547	552	550	547
3.4	384	379	377	374	373	371	366	364	362	2.38e-07	1580	1550	1550	1600	1590	1580	1570	1560	1550		2520	2510	2500	2570	2570	2590	2420	2420	2420		329	325	322	377	379	378	394	393	395		541	542	542	523	529	534	539	537	534
3.52	373	369	367	364	363	361	356	354	353	2.37e-07	1580	1550	1540	1600	1590	1580	1560	1550	1550		2520	2510	2500	2570	2570	2590	2420	2410	2420		327	324	321	376	378	377	394	392	394		528	529	529	511	517	522	527	525	521
3.64	363	359	357	354	353	351	347	345	343	2.36e-07	1570	1540	1530	1590	1580	1570	1560	1550	1540		2520	2510	2500	2570	2570	2580	2420	2410	2420		326	323	320	376	378	377	393	391	394		515	517	517	499	505	510	514	513	509
3.77	353	349	347	345	344	342	338	336	334	2.35e-07	1570	1540	1530	1590	1580	1570	1550	1540	1540		2520	2510	2500	2570	2570	2580	2410	2410	2420		325	322	320	375	377	376	392	391	393		503	505	505	488	493	499	503	501	497
3.9	344	340	338	336	334	333	329	327	325	2.34e-07	1560	1530	1520	1580	1570	1560	1550	1540	1530		2520	2510	2500	2560	2570	2580	2410	2410	2410		324	321	319	374	376	375	391	390	392		492	493	493	476	482	488	491	489	486
4.04	334	331	329	327	326	324	320	318	317	2.33e-07	1560	1530	1520	1580	1570	1560	1540	1530	1530		2520	2510	2500	2560	2560	2580	2410	2410	2410		323	321	318	374	376	374	390	389	392		480	482	482	466	471	477	480	478	475
4.18	325	322	320	318	317	315	312	310	309	2.32e-07	1550	1520	1510	1570	1560	1550	1540	1530	1520		2510	2500	2500	2560	2560	2580	2410	2410	2410		322	320	317	373	375	374	389	388	391		470	471	471	455	461	467	470	468	464
4.33	317	313	311	310	309	307	303	302	300	2.31e-07	1550	1520	1510	1570	1560	1550	1540	1520	1520		2510	2500	2490	2560	2560	2580	2410	2410	2410		321	319	316	372	374	373	388	388	390		459	460	461	445	451	457	459	458	454
4.48	308	305	303	301	300	299	296	294	293	2.3e-07	1540	1510	1510	1560	1550	1550	1530	1520	1510		2510	2500	2490	2560	2560	2580	2410	2410	2410		321	318	316	372	374	373	387	387	390		449	450	450	436	441	447	449	449	444
4.63	300	297	295	294	292	291	288	286	285	2.29e-07	1540	1510	1500	1560	1550	1540	1530	1510	1510		2510	2500	2490	2550	2560	2570	2410	2400	2410		320	317	315	371	373	373	387	387	389		439	441	441	426	432	438	440	440	434
4.8	292	289	287	286	285	283	280	279	278	2.28e-07	1530	1500	1500	1550	1540	1540	1520	1510	1500		2510	2500	2490	2550	2560	2570	2400	2400	2410		319	317	314	371	373	372	386	386	388		430	431	431	417	422	429	430	429	425
4.97	284	281	280	278	277	276	273	271	270	2.27e-07	1530	1500	1490	1550	1540	1530	1520	1510	1500		2510	2500	2490	2550	2560	2570	2400	2400	2400		318	316	313	370	372	371	385	385	388		420	422	422	408	414	420	421	421	416
5.14	277	274	272	271	270	269	266	264	263	2.26e-07	1520	1500	1490	1550	1530	1530	1510	1500	1500		2510	2500	2490	2550	2550	2570	2400	2400	2400		317	315	313	369	372	371	385	385	387		412	413	413	400	405	412	413	413	407
5.32	270	267	265	264	263	262	259	258	257	2.25e-07	1520	1490	1480	1540	1530	1520	1510	1500	1490		2500	2490	2490	2550	2550	2570	2400	2400	2400		316	314	312	369	371	370	384	384	387		403	405	405	392	397	403	404	405	399
5.51	262	260	258	257	256	255	253	251	250	2.24e-07	1510	1490	1480	1540	1530	1520	1510	1490	1490		2500	2490	2490	2550	2550	2570	2400	2400	2400		316	314	311	368	371	370	384	384	386		395	396	396	384	389	396	396	396	391
5.7	256	253	251	251	250	248	246	245	244	2.23e-07	1510	1480	1470	1530	1520	1520	1500	1490	1480		2500	2490	2480	2550	2550	2570	2400	2400	2400		315	313	311	368	370	369	383	383	386		387	388	388	376	381	388	388	388	383
5.9	249	246	245	244	243	242	240	238	238	2.22e-07	1510	1480	1470	1530	1520	1510	1500	1490	1480		2500	2490	2480	2550	2550	2570	2400	2400	2400		314	312	310	367	369	368	383	382	385		379	380	381	369	374	381	381	381	375
6.11	243	240	239	238	237	236	234	232	232	2.21e-07	1500	1480	1470	1530	1510	1510	1490	1480	1480		2500	2490	2480	2550	2550	2570	2400	2400	2400		313	312	310	366	369	368	382	382	385		372	373	373	362	367	373	374	373	368
6.32	236	234	233	232	231	230	228	227	226	2.2e-07	1500	1470	1460	1520	1510	1500	1490	1480	1470		2500	2490	2480	2540	2550	2560	2390	2390	2400		313	311	309	366	368	367	382	381	384		365	366	366	355	360	367	367	366	361
6.55	230	228	227	226	225	224	222	221	220	2.19e-07	1490	1470	1460	1520	1510	1500	1490	1470	1470		2500	2490	2480	2540	2550	2560	2390	2390	2400		312	310	309	366	368	367	381	381	384		358	359	359	348	353	360	360	359	354
6.78	224	222	221	220	219	218	217	215	215	2.18e-07	1490	1460	1460	1510	1500	1500	1480	1470	1460		2500	2490	2480	2540	2550	2560	2390	2390	2390		311	310	308	365	367	366	380	380	383		351	352	352	342	347	353	353	352	347
7.02	219	216	215	215	214	213	211	210	209	2.17e-07	1490	1460	1450	1510	1500	1490	1480	1470	1460		2490	2490	2480	2540	2540	2560	2390	2390	2390		311	309	307	365	367	366	380	380	383		345	346	346	336	340	347	347	345	341
7.26	213	211	210	209	209	207	206	205	204	2.16e-07	1480	1460	1450	1510	1500	1490	1480	1460	1460		2490	2480	2480	2540	2540	2560	2390	2390	2390		310	309	307	364	366	366	379	379	382		339	339	339	330	334	341	341	339	335
7.52	208	206	205	204	203	202	201	200	199	2.15e-07	1480	1450	1440	1500	1490	1490	1470	1460	1450		2490	2480	2480	2540	2540	2560	2390	2390	2390		309	308	306	364	366	365	379	379	382		333	333	333	324	328	335	335	333	329
7.78	203	201	200	199	198	197	196	195	194	2.14e-07	1480	1450	1440	1500	1490	1480	1470	1460	1450		2490	2480	2480	2540	2540	2560	2390	2390	2390		309	308	306	364	365	365	378	379	381		327	328	327	319	323	330	329	327	323
8.05	198	196	195	194	194	192	191	190	189	2.13e-07	1470	1450	1440	1500	1490	1480	1470	1450	1450		2490	2480	2470	2530	2540	2560	2390	2390	2390		308	307	305	363	365	364	378	378	381		321	322	322	313	317	324	323	322	317
8.34	193	191	190	189	189	188	187	186	185	2.12e-07	1470	1440	1430	1490	1480	1480	1460	1450	1440		2490	2480	2470	2530	2540	2550	2390	2390	2390		308	307	305	363	365	364	378	378	381		316	317	316	308	312	319	318	317	312
8.63	188	186	185	185	184	183	182	181	180	2.11e-07	1470	1440	1430	1490	1480	1480	1460	1450	1440		2490	2480	2470	2530	2540	2550	2390	2390	2390		307	306	304	363	364	363	377	377	380		311	311	311	303	307	314	313	311	307
8.93	184	182	181	180	180	179	178	177	176	2.1e-07	1460	1440	1430	1490	1480	1470	1460	1450	1440		2490	2480	2470	2530	2540	2550	2380	2380	2390		306	306	304	362	364	363	377	377	380		306	306	306	298	302	309	308	306	302
9.25	179	178	177	176	176	175	174	173	172	2.09e-07	1460	1430	1420	1480	1470	1470	1450	1440	1440		2490	2480	2470	2530	2540	2550	2380	2380	2390		306	305	304	362	364	363	376	377	379		301	301	301	294	297	304	303	302	297
9.57	175	173	172	172	172	170	170	169	168	2.08e-07	1460	1430	1420	1480	1470	1470	1450	1440	1430		2490	2480	2470	2530	2530	2550	2380	2380	2390		305	305	303	362	363	362	376	376	379		296	297	297	289	292	299	298	297	292
9.91	171	169	168	168	168	166	166	165	164	2.07e-07	1450	1430	1420	1480	1470	1460	1450	1440	1430		2490	2480	2470	2530	2530	2550	2380	2380	2390		305	304	303	361	363	362	376	376	379		292	292	292	285	288	295	294	293	287
10.3	167	165	164	164	164	163	162	161	160	2.06e-07	1450	1420	1420	1480	1470	1460	1450	1430	1430		2480	2480	2470	2530	2530	2550	2380	2380	2380		304	304	302	361	363	362	375	375	378		288	288	288	281	283	290	289	288	283
10.6	163	162	161	160	160	159	158	157	157	2.05e-07	1450	1420	1410	1470	1460	1460	1440	1430	1420		2480	2470	2470	2530	2540	2550	2380	2380	2380		304	303	302	361	362	361	375	375	378		283	284	284	277	279	286	285	284	279
11	159	158	157	157	156	155	155	154	153	2.04e-07	1450	1420	1410	1470	1460	1460	1440	1430	1420		2480	2470	2470	2530	2530	2550	2380	2380	2380		303	303	302	360	362	361	375	375	378		279	280	280	273	275	282	281	280	275
11.4	156	154	153	153	153	152	151	150	150	2.03e-07	1440	1420	1410	1470	1460	1450	1440	1430	1420		2480	2470	2470	2530	2530	2550	2380	2380	2380		303	303	301	360	362	361	375	375	377		276	276	276	269	271	278	277	276	271
11.8	152	151	150	150	150	149	148	147	146	2.02e-07	1440	1410	1410	1470	1450	1450	1440	1420	1420		2480	2470	2460	2530	2530	2550	2380	2380	2380		302	302	301	359	362	361	374	374	377		272	272	272	265	267	274	273	272	267
12.2	149	148	147	147	146	145	145	144	143	2.01e-07	1440	1410	1400	1460	1450	1450	1430	1420	1410		2480	2470	2460	2530	2530	2550	2380	2380	2380		302	302	300	359	361	361	374	374	377		268	268	268	262	264	270	269	269	263
12.6	146	144	144	143	143	142	142	141	140	2e-07	1430	1410	1400	1460	1450	1450	1430	1420	1410		2480	2470	2460	2520	2530	2540	2380	2380	2380		302	301	300	359	361	361	374	374	376		265	265	265	258	260	267	266	265	259
13.1	142	141	140	140	140	139	139	138	137	1.99e-07	1430	1410	1400	1460	1450	1440	1430	1420	1410		2480	2470	2460	2520	2530	2540	2380	2380	2380		301	301	300	358	361	360	373	373	376		261	261	261	255	257	263	263	262	256
13.5	139	138	137	137	137	136	136	135	134	1.98e-07	1430	1400	1400	1460	1450	1440	1430	1410	1410		2480	2470	2460	2520	2530	2540	2370	2370	2380		301	301	299	358	361	360	373	373	376		258	258	258	252	253	260	259	258	252
14	136	135	135	135	134	133	133	132	132	1.96e-07	1430	1400	1390	1450	1440	1440	1420	1410	1400		2480	2470	2460	2520	2530	2540	2370	2370	2380		300	300	299	358	360	360	373	373	376		255	255	255	249	250	257	256	255	249
14.5	134	133	132	132	132	131	130	129	129	1.95e-07	1420	1400	1390	1450	1440	1440	1420	1410	1400		2480	2470	2460	2520	2530	2540	2370	2370	2380		300	300	299	358	360	360	372	373	375		252	252	252	246	247	253	253	252	246
15	131	130	129	129	129	128	128	127	126	1.94e-07	1420	1400	1390	1450	1440	1430	1420	1410	1400		2480	2470	2460	2520	2530	2540	2370	2370	2380		300	300	299	358	360	359	372	372	375		249	249	249	243	244	250	250	250	243
15.5	128	127	127	127	126	126	125	124	124	1.93e-07	1420	1390	1390	1450	1440	1430	1420	1400	1400		2480	2470	2460	2520	2530	2540	2370	2370	2380		299	299	298	358	359	359	372	372	375		246	246	246	240	241	247	247	247	240
16.1	126	125	124	124	124	123	123	122	121	1.92e-07	1420	1390	1380	1440	1430	1430	1420	1400	1400		2480	2470	2460	2520	2530	2540	2370	2370	2380		299	299	298	357	359	359	372	372	375		243	243	243	237	238	245	244	244	237
16.6	123	122	122	122	122	121	120	120	119	1.91e-07	1420	1390	1380	1440	1430	1430	1410	1400	1390		2470	2460	2460	2520	2530	2540	2370	2370	2370		299	299	298	357	359	359	371	372	374		241	240	240	234	236	242	241	241	234
17.2	121	120	119	119	119	118	118	117	117	1.9e-07	1410	1390	1380	1440	1430	1420	1410	1400	1390		2470	2470	2460	2520	2520	2540	2370	2370	2370		298	298	297	357	359	358	371	371	374		238	238	238	232	233	239	239	238	231
17.8	119	118	117	117	117	116	116	115	115	1.89e-07	1410	1390	1380	1440	1430	1420	1410	1400	1390		2470	2460	2460	2520	2530	2540	2370	2370	2370		298	298	297	357	358	358	371	371	374		236	235	235	229	230	236	236	234	229
18.5	117	116	115	115	115	114	114	113	113	1.88e-07	1410	1380	1380	1440	1430	1420	1410	1390	1390		2470	2460	2460	2520	2520	2530	2370	2370	2370		298	298	297	357	358	358	370	371	374		233	233	233	227	228	234	233	231	226
19.1	114	114	113	113	113	112	112	111	111	1.87e-07	1410	1380	1370	1430	1420	1420	1410	1390	1390		2470	2460	2460	2520	2520	2530	2370	2370	2370		297	297	296	357	358	358	370	371	373		231	230	230	225	226	231	231	229	224
19.8	112	112	111	111	111	110	110	109	109	1.86e-07	1400	1380	1370	1430	1420	1420	1400	1390	1380		2470	2460	2450	2510	2520	2540	2370	2370	2370		297	297	296	356	358	358	370	370	373		229	228	228	223	223	229	228	227	221
20.5	111	110	109	109	109	108	108	107	107	1.85e-07	1400	1380	1370	1430	1420	1420	1400	1390	1380		2470	2460	2450	2510	2520	2530	2370	2370	2370		297	297	296	356	358	358	370	370	373		227	226	226	220	221	227	226	225	219
21.2	109	108	107	107	107	107	106	106	105	1.84e-07	1400	1380	1370	1430	1420	1410	1400	1390	1380		2470	2460	2450	2510	2520	2530	2370	2370	2370		296	297	296	356	358	358	369	370	373		224	224	223	218	219	224	224	223	217
21.9	107	106	106	106	106	105	104	104	103	1.82e-07	1400	1370	1370	1430	1420	1410	1400	1380	1380		2470	2460	2450	2510	2520	2530	2370	2370	2370		296	296	296	356	357	358	369	370	372		222	222	221	216	217	222	222	222	214
22.7	105	105	104	104	104	103	103	102	102	1.81e-07	1400	1370	1360	1430	1420	1410	1400	1380	1380		2470	2460	2450	2510	2520	2530	2370	2370	2370		296	296	295	356	357	358	369	370	372		220	220	219	214	215	220	220	222	212
23.5	104	103	102	102	102	102	101	101	100	1.8e-07	1400	1370	1360	1420	1410	1410	1400	1380	1380		2470	2460	2450	2510	2520	2530	2360	2370	2370		295	296	295	356	357	358	369	369	372		218	218	217	212	212	218	218	218	210
24.3	102	101	101	101	101	100	99.7	99.1	98.6	1.79e-07	1390	1370	1360	1420	1410	1410	1390	1380	1370		2470	2460	2450	2510	2520	2530	2360	2360	2370		295	296	295	355	357	358	368	369	372		216	216	216	210	210	216	216	216	208
25.2	100	99.9	99.3	99.4	99.2	98.5	98.2	97.6	97.2	1.78e-07	1390	1370	1360	1420	1410	1410	1390	1380	1370		2470	2460	2450	2510	2520	2530	2360	2360	2370		295	295	295	355	357	358	368	369	372		214	214	214	208	209	214	214	214	206
26.1	98.9	98.4	97.9	97.9	97.8	97.2	96.8	96.2	95.8	1.77e-07	1390	1370	1360	1420	1410	1400	1390	1380	1370		2470	2460	2450	2510	2520	2530	2360	2360	2370		295	295	294	355	356	357	368	369	372		213	213	212	207	207	212	212	211	204
27	97.5	97.1	96.5	96.6	96.4	95.8	95.5	94.9	94.5	1.76e-07	1390	1360	1360	1420	1410	1400	1390	1380	1370		2470	2460	2450	2510	2520	2530	2360	2360	2370		295	295	294	355	356	357	368	369	371		211	211	210	205	205	210	210	210	202
27.9	96.2	95.8	95.1	95.2	95.1	94.5	94.2	93.6	93.2	1.75e-07	1390	1360	1350	1420	1410	1400	1390	1370	1370		2470	2460	2450	2510	2520	2530	2360	2360	2370		294	295	294	355	356	357	368	369	371		209	209	208	203	203	208	208	208	200
28.9	94.9	94.5	93.9	94	93.8	93.3	92.9	92.4	91.9	1.73e-07	1390	1360	1350	1410	1400	1400	1390	1370	1370		2460	2450	2450	2510	2520	2530	2360	2360	2370		294	294	294	355	356	356	367	368	371		207	207	206	202	201	206	206	207	199
29.9	93.6	93.3	92.7	92.8	92.6	92.1	91.7	91.2	90.8	1.72e-07	1390	1360	1350	1410	1400	1400	1390	1370	1360		2470	2460	2450	2500	2510	2530	2360	2360	2370		294	294	293	355	355	356	367	368	371		206	206	204	200	200	204	205	205	197
31	92.4	92.1	91.5	91.6	91.5	91	90.6	90	89.6	1.71e-07	1380	1360	1350	1410	1400	1400	1380	1370	1360		2470	2460	2450	2500	2520	2530	2360	2360	2370		294	294	293	355	355	356	367	368	371		204	204	203	198	198	203	203	204	195
32.1	91.3	91	90.4	90.5	90.4	89.9	89.5	88.9	88.5	1.7e-07	1380	1360	1350	1410	1400	1400	1380	1370	1360		2460	2460	2450	2500	2510	2530	2360	2360	2360		293	294	293	354	355	356	367	368	371		203	203	201	197	196	201	201	201	194
33.2	90.2	89.9	89.3	89.4	89.3	88.8	88.4	87.9	87.5	1.69e-07	1380	1360	1350	1410	1400	1390	1380	1370	1360		2460	2460	2450	2500	2510	2530	2360	2360	2360		293	293	293	354	355	355	367	368	370		201	201	200	195	195	199	200	200	192
34.4	89.1	88.8	88.3	88.4	88.3	87.8	87.4	86.9	86.5	1.68e-07	1380	1350	1350	1410	1400	1390	1380	1370	1360		2460	2460	2450	2500	2510	2530	2360	2360	2360		293	293	293	354	354	355	367	368	371		200	200	198	194	193	198	198	200	190
35.6	88.1	87.8	87.3	87.4	87.3	86.9	86.4	85.9	85.5	1.67e-07	1380	1350	1340	1410	1400	1390	1380	1360	1360		2460	2450	2450	2500	2510	2530	2360	2360	2360		293	293	292	354	354	355	367	368	370		198	198	197	193	192	196	197	198	189
36.8	87.1	86.8	86.3	86.4	86.4	85.9	85.5	85	84.6	1.65e-07	1380	1350	1340	1410	1390	1390	1380	1360	1360		2460	2450	2450	2500	2510	2530	2360	2360	2360		292	293	292	354	354	355	366	368	370		197	196	195	191	190	195	195	197	187
38.1	86.2	85.9	85.4	85.5	85.4	85	84.6	84.1	83.7	1.64e-07	1380	1350	1340	1400	1390	1390	1380	1360	1350		2460	2450	2440	2500	2510	2530	2360	2360	2360		292	293	292	354	354	355	366	368	370		196	195	194	190	189	193	194	195	186
39.4	85.3	85.1	84.5	84.6	84.4	84.2	83.7	83.2	82.8	1.63e-07	1370	1350	1340	1400	1390	1390	1370	1360	1350		2460	2450	2440	2500	2510	2530	2360	2360	2360		292	292	292	353	354	355	366	368	370		194	193	192	189	187	192	192	192	185
40.8	84.4	84.2	83.7	83.8	83.6	83.6	82.9	82.4	82	1.62e-07	1370	1350	1340	1400	1390	1390	1370	1360	1350		2460	2450	2440	2500	2510	2530	2360	2360	2360		292	292	292	353	353	355	366	367	370		193	192	191	187	186	191	191	190	183
42.3	83.6	83.4	82.9	83	82.8	82.7	82.1	81.6	81.2	1.6e-07	1370	1350	1340	1400	1390	1390	1370	1360	1350		2460	2450	2440	2500	2510	2530	2360	2360	2360		292	292	292	353	353	355	366	367	370		192	191	190	186	184	189	190	189	182
43.8	82.8	82.6	82.1	82.2	82	81.8	81.3	80.8	80.5	1.59e-07	1370	1350	1340	1400	1390	1380	1370	1360	1350		2460	2450	2440	2500	2510	2530	2360	2360	2360		291	292	291	353	353	354	365	367	370		191	190	188	185	183	188	188	187	180
45.3	82	81.9	81.3	81.5	81.3	81.1	80.6	80.1	79.7	1.58e-07	1370	1340	1340	1400	1390	1380	1370	1360	1350		2460	2450	2440	2500	2510	2520	2360	2360	2360		291	292	291	353	353	354	365	367	370		189	188	187	184	182	187	187	185	179
46.9	81.3	81.1	80.6	80.8	80.6	80.4	79.9	79.4	79	1.56e-07	1370	1340	1340	1400	1390	1380	1370	1360	1350		2460	2450	2440	2500	2510	2520	2360	2360	2360		291	291	291	353	353	354	365	367	370		188	187	186	182	180	185	186	184	178
48.5	80.6	80.5	79.9	80.1	79.9	79.7	79.2	78.7	78.4	1.55e-07	1370	1340	1330	1400	1390	1380	1370	1350	1350		2460	2450	2440	2500	2510	2520	2350	2360	2360		291	291	291	353	353	354	365	367	369		187	186	185	181	179	184	185	183	177
50.2	79.9	79.9	79.2	79.5	79.3	79.1	78.6	78.1	77.7	1.54e-07	1370	1340	1330	1400	1390	1380	1370	1350	1350		2460	2450	2440	2500	2510	2520	2350	2360	2360		291	291	291	353	352	354	365	367	369		186	185	184	180	178	183	184	182	176
52	79.2	79.3	78.6	78.8	78.6	78.4	77.9	77.5	77.1	1.53e-07	1370	1340	1330	1390	1380	1380	1370	1350	1350		2460	2450	2440	2500	2510	2520	2350	2360	2360		290	291	291	353	352	354	365	367	369		185	184	183	179	177	181	182	180	174
53.8	78.6	78.7	78	78.2	78	77.8	77.3	76.9	76.5	1.51e-07	1360	1340	1330	1390	1380	1380	1360	1350	1340		2460	2450	2440	2500	2510	2520	2350	2360	2360		290	291	291	353	352	354	365	366	369		184	182	181	178	176	180	181	179	173
55.7	78	78.3	77.4	77.6	77.5	77.3	76.7	76.3	75.9	1.5e-07	1360	1340	1330	1390	1380	1380	1360	1350	1340		2460	2450	2440	2500	2510	2520	2350	2360	2360		290	291	290	353	352	354	365	366	369		183	181	180	177	174	179	180	178	172
57.7	77.4	77.7	76.8	77.1	76.9	76.7	76.2	75.8	75.4	1.48e-07	1360	1340	1330	1390	1380	1380	1360	1350	1340		2460	2450	2440	2500	2510	2520	2350	2360	2360		290	291	290	353	352	354	365	366	369		182	179	179	176	173	178	179	177	171
59.7	76.8	77	76.3	76.5	76.4	76	75.7	75.2	74.8	1.47e-07	1360	1340	1330	1390	1380	1380	1360	1350	1340		2460	2450	2440	2500	2510	2520	2350	2360	2360		290	290	290	352	353	354	364	366	369		181	178	178	175	172	177	178	176	170
61.8	76.3	76.5	75.7	76	75.8	75.5	75.2	74.7	74.3	1.46e-07	1360	1340	1330	1390	1380	1380	1360	1350	1340		2460	2450	2440	2500	2510	2520	2350	2360	2360		289	290	290	352	353	354	364	366	369		180	177	177	174	171	176	177	175	169
64	75.8	75.9	75.2	75.5	75.3	75	74.7	74.2	73.8	1.44e-07	1360	1330	1330	1390	1380	1370	1360	1350	1340		2460	2450	2440	2500	2510	2520	2350	2360	2360		289	290	290	352	353	354	364	366	369		179	176	176	173	170	175	176	174	168
66.2	75.3	75.4	74.7	75	74.9	74.5	74.2	73.7	73.3	1.43e-07	1360	1330	1330	1390	1380	1370	1360	1350	1340		2450	2450	2440	2500	2510	2520	2350	2360	2360		289	290	290	352	353	353	364	366	368		178	175	175	172	169	174	175	173	167
68.6	74.8	74.9	74.2	74.6	74.4	74	73.7	73.3	72.9	1.41e-07	1360	1330	1330	1390	1380	1370	1360	1340	1340		2450	2450	2440	2500	2510	2520	2350	2360	2360		289	290	289	352	353	353	364	366	368		177	174	174	171	168	173	174	172	166
71	74.3	74.5	73.8	74.1	73.9	73.6	73.3	72.8	72.5	1.4e-07	1360	1330	1320	1390	1380	1370	1360	1340	1340		2450	2450	2440	2500	2510	2520	2350	2360	2360		289	290	289	352	353	353	364	366	368		176	174	173	170	167	172	173	170	165
73.5	73.8	74.2	73.3	73.7	73.6	73.1	72.8	72.4	72	1.39e-07	1360	1330	1320	1390	1380	1370	1360	1340	1340		2450	2450	2440	2500	2500	2520	2350	2360	2360		289	289	289	352	353	353	364	365	368		175	173	172	169	166	171	172	169	164
76	73.4	73.9	72.9	73.2	73.2	72.7	72.4	72	71.6	1.37e-07	1360	1330	1320	1390	1370	1370	1360	1340	1340		2450	2450	2440	2500	2500	2520	2350	2360	2360		288	289	289	351	353	353	364	365	368		174	172	171	168	165	170	171	168	163
78.7	73	73.4	72.5	72.9	72.7	72.3	72	71.6	71.2	1.35e-07	1350	1330	1320	1380	1370	1370	1360	1340	1330		2450	2450	2440	2500	2500	2520	2350	2350	2350		288	289	289	351	353	353	364	365	368		173	171	170	167	164	169	170	167	162
81.5	72.6	73.2	72.1	72.5	72.3	71.9	71.6	71.2	70.8	1.34e-07	1350	1330	1320	1380	1370	1370	1350	1340	1330		2450	2440	2440	2490	2500	2520	2350	2350	2350		288	289	289	351	353	353	363	365	368		173	170	169	166	164	168	169	167	161
84.3	72.2	72.9	71.7	72.1	72.1	71.4	71.3	70.8	70.5	1.32e-07	1350	1330	1320	1380	1370	1370	1350	1340	1330		2450	2440	2440	2490	2500	2520	2350	2360	2350		288	289	288	351	353	353	363	365	368		172	169	168	166	163	167	168	166	161
87.3	71.8	72.4	71.3	71.7	71.8	71.1	70.9	70.5	70.1	1.31e-07	1350	1330	1320	1380	1370	1370	1350	1340	1330		2450	2440	2430	2490	2500	2520	2350	2350	2350		288	289	288	351	353	353	363	365	368		171	169	168	165	162	166	168	165	160
90.4	71.4	72	71	71.4	71.4	70.7	70.6	70.1	69.8	1.29e-07	1350	1330	1320	1380	1370	1370	1350	1340	1330		2450	2440	2430	2490	2500	2520	2350	2350	2350		288	289	288	351	353	353	363	365	368		170	168	167	164	161	165	167	164	159
93.5	71	71.8	70.6	71	71	70.4	70.2	69.8	69.4	1.27e-07	1350	1330	1320	1380	1370	1370	1350	1340	1330		2450	2440	2430	2490	2500	2520	2350	2350	2350		288	288	288	351	353	353	363	365	368		169	167	166	163	160	165	166	163	158
96.8	70.7	71.4	70.3	70.7	70.6	70.1	69.9	69.5	69.1	1.26e-07	1350	1320	1320	1380	1370	1370	1350	1340	1330		2450	2440	2430	2490	2500	2520	2350	2350	2350		287	288	288	351	353	353	363	365	368		169	166	165	163	159	164	165	163	157
100	70.3	71.3	69.9	70.4	70.3	69.8	69.6	69.2	68.8	1.24e-07	1350	1320	1320	1380	1370	1360	1350	1340	1330		2450	2440	2430	2490	2500	2520	2350	2350	2350		287	288	288	351	352	353	363	365	368		168	166	165	162	159	163	165	162	157
104	70	71.4	69.6	70.1	70	69.5	69.3	68.9	68.5	1.23e-07	1350	1320	1320	1380	1370	1360	1350	1340	1330		2450	2440	2430	2490	2500	2520	2350	2350	2350		287	288	288	350	352	353	363	365	368		167	165	164	161	158	162	164	161	156
107	69.7	70.4	69.3	69.8	69.7	69.3	69	68.6	68.2	1.21e-07	1350	1320	1320	1380	1370	1360	1350	1340	1330		2450	2440	2430	2490	2500	2520	2350	2350	2350		287	288	287	350	352	353	362	365	367		167	164	163	160	157	162	163	161	155
111	69.4	69.6	69	69.5	69.4	68.9	68.7	68.3	67.9	1.19e-07	1350	1320	1320	1380	1370	1360	1350	1340	1330		2450	2440	2430	2490	2500	2520	2350	2350	2350		287	288	287	350	352	354	362	365	367		166	164	162	160	156	161	162	160	155
115	69.1	69.3	68.7	69.3	69.3	68.6	68.4	68	67.6	1.18e-07	1350	1320	1310	1380	1370	1360	1350	1340	1330		2450	2440	2430	2490	2500	2520	2350	2350	2350		287	288	287	350	351	354	362	364	367		165	163	162	159	156	160	162	159	154
119	68.8	68.8	68.4	69	69.2	68.3	68.1	67.7	67.4	1.16e-07	1350	1320	1310	1380	1370	1360	1350	1340	1330		2450	2440	2430	2490	2500	2520	2350	2350	2350		287	288	287	350	351	354	362	364	367		165	162	161	158	155	160	161	159	153
123	68.5	68.5	68.1	68.8	68.8	68.1	67.9	67.5	67.1	1.14e-07	1350	1320	1310	1380	1370	1360	1350	1330	1330		2450	2440	2430	2490	2500	2520	2350	2350	2350		286	287	287	350	351	353	362	364	367		164	162	160	158	154	159	160	158	153
128	68.2	68.2	67.8	68.5	68.4	67.8	67.6	67.2	66.9	1.12e-07	1340	1320	1310	1380	1360	1360	1350	1330	1320		2450	2440	2430	2490	2500	2510	2340	2350	2350		286	287	287	350	351	353	362	364	367		163	161	160	157	154	158	160	157	152
132	68	67.9	67.6	68.2	68.1	67.6	67.4	67	66.6	1.1e-07	1340	1320	1310	1370	1360	1360	1340	1330	1320		2450	2440	2430	2490	2500	2510	2340	2350	2350		286	287	287	350	351	353	362	364	367		163	160	159	157	153	158	159	156	152
137	67.7	67.7	67.3	68	67.9	67.5	67.2	66.8	66.4	1.08e-07	1340	1320	1310	1370	1360	1360	1340	1330	1320		2450	2440	2430	2490	2500	2510	2340	2350	2350		286	287	287	349	350	353	362	364	367		162	160	158	156	153	157	158	155	151
142	67.5	67.4	67.1	67.7	67.7	67.3	66.9	66.6	66.1	1.07e-07	1340	1320	1310	1370	1360	1360	1340	1330	1320		2450	2440	2430	2490	2500	2510	2340	2350	2350		286	287	286	349	350	353	362	364	367		162	159	158	155	152	156	158	154	150
147	67.2	67.2	66.8	67.6	67.5	67	66.7	66.3	65.9	1.05e-07	1340	1320	1310	1370	1360	1360	1340	1330	1320		2450	2440	2430	2490	2500	2510	2340	2350	2350		286	287	286	349	350	352	361	364	367		161	159	157	155	151	156	157	153	150
152	67	67	66.6	67.4	67.4	66.8	66.5	66.1	65.7	1.03e-07	1340	1320	1310	1370	1360	1360	1340	1330	1320		2440	2440	2430	2490	2500	2510	2340	2350	2350		286	287	286	349	350	352	361	364	367		160	158	157	154	151	155	157	153	149
157	66.8	66.7	66.4	67.1	67.3	66.7	66.3	65.9	65.5	1.01e-07	1340	1320	1310	1370	1360	1360	1340	1330	1320		2450	2440	2430	2490	2500	2510	2340	2350	2350		286	287	286	349	350	352	361	364	367		160	158	156	154	150	155	156	152	149
163	66.5	66.5	66.2	66.9	67.1	66.5	66.1	65.7	65.3	9.94e-08	1340	1320	1310	1370	1360	1360	1340	1330	1320		2440	2440	2430	2490	2500	2510	2340	2350	2350		285	286	286	349	350	352	361	364	367		159	157	156	153	150	154	156	152	148
168	66.3	66.3	65.9	66.8	66.9	66.3	65.9	65.5	65.1	9.76e-08	1340	1310	1310	1370	1360	1360	1340	1330	1320		2440	2440	2430	2490	2500	2510	2340	2350	2350		285	286	286	349	350	352	361	364	367		159	157	155	153	149	153	155	151	148
174	66.1	66.1	65.7	66.5	66.8	66.1	65.7	65.4	64.9	9.57e-08	1340	1310	1310	1370	1360	1360	1340	1330	1320		2440	2440	2430	2490	2500	2510	2340	2350	2350		285	286	286	349	350	352	361	363	366		158	156	155	152	149	153	154	150	147
180	65.9	65.9	65.5	66.3	66.5	65.9	65.5	65.2	64.8	9.38e-08	1340	1310	1310	1370	1360	1360	1340	1330	1320		2440	2440	2430	2490	2500	2510	2340	2350	2350		285	286	286	349	350	352	361	363	366		158	156	154	152	148	152	154	150	147
187	65.7	65.7	65.3	66.2	66.3	65.7	65.4	65	64.6	9.19e-08	1340	1310	1310	1370	1360	1350	1340	1330	1320		2440	2440	2430	2490	2500	2510	2340	2350	2350		285	286	285	349	350	352	361	363	366		157	155	154	151	148	152	154	150	146
193	65.5	65.5	65.2	66	66.2	65.5	65.2	64.9	64.4	9e-08	1340	1310	1310	1370	1360	1350	1340	1330	1320		2440	2440	2430	2490	2500	2510	2340	2350	2350		285	286	285	349	350	352	361	363	366		157	155	153	151	147	151	153	149	146
200	65.3	65.3	65	65.9	66	65.3	65	64.7	64.3	8.81e-08	1340	1310	1310	1370	1360	1350	1340	1330	1320		2440	2440	2430	2490	2500	2510	2340	2350	2350		285	286	285	349	350	351	361	363	366		156	154	153	151	147	151	153	149	145

## Sheet: C
frequency (Hz)	AS													LT													PP													FL
0.2	3.18e-07	4.21e-07	4.57e-07	4.88e-07	5.11e-07	5.26e-07	5.34e-07	5.38e-07	5.37e-07	5.33e-07	5.33e-07	5.23e-07		1e-07	1e-07	1.01e-07	1.03e-07	1.03e-07	1.03e-07	1.03e-07	1.04e-07	1.04e-07					1.87e-07	1.86e-07	1.86e-07	1.77e-07	1.76e-07	1.75e-07	1.85e-07	1.85e-07	1.85e-07					3.56e-07	3.83e-07	4.02e-07	4.05e-07	4.02e-07	4.02e-07	4e-07	3.97e-07	3.96e-07
0.207	3.16e-07	4.19e-07	4.54e-07	4.84e-07	5.08e-07	5.22e-07	5.3e-07	5.34e-07	5.33e-07	5.29e-07	5.29e-07	5.2e-07		9.94e-08	9.96e-08	9.98e-08	1.02e-07	1.02e-07	1.02e-07	1.03e-07	1.03e-07	1.03e-07					1.86e-07	1.85e-07	1.85e-07	1.76e-07	1.75e-07	1.74e-07	1.84e-07	1.84e-07	1.84e-07					3.55e-07	3.82e-07	4e-07	4.03e-07	4.01e-07	4e-07	3.98e-07	3.95e-07	3.94e-07
0.214	3.15e-07	4.16e-07	4.51e-07	4.81e-07	5.04e-07	5.19e-07	5.26e-07	5.3e-07	5.29e-07	5.25e-07	5.25e-07	5.16e-07		9.87e-08	9.89e-08	9.9e-08	1.01e-07	1.01e-07	1.01e-07	1.02e-07	1.02e-07	1.02e-07					1.85e-07	1.84e-07	1.84e-07	1.75e-07	1.74e-07	1.73e-07	1.83e-07	1.83e-07	1.82e-07					3.54e-07	3.8e-07	3.98e-07	4.01e-07	3.99e-07	3.99e-07	3.96e-07	3.94e-07	3.92e-07
0.222	3.14e-07	4.14e-07	4.49e-07	4.78e-07	5.01e-07	5.15e-07	5.22e-07	5.26e-07	5.25e-07	5.22e-07	5.22e-07	5.13e-07		9.79e-08	9.81e-08	9.83e-08	1e-07	1.01e-07	1.01e-07	1.01e-07	1.01e-07	1.01e-07					1.83e-07	1.83e-07	1.82e-07	1.74e-07	1.73e-07	1.72e-07	1.82e-07	1.82e-07	1.81e-07					3.53e-07	3.79e-07	3.97e-07	3.99e-07	3.97e-07	3.97e-07	3.94e-07	3.92e-07	3.9e-07
0.23	3.13e-07	4.11e-07	4.46e-07	4.75e-07	4.97e-07	5.11e-07	5.18e-07	5.22e-07	5.22e-07	5.18e-07	5.18e-07	5.09e-07		9.71e-08	9.74e-08	9.75e-08	9.95e-08	9.99e-08	9.99e-08	1e-07	1e-07	1.01e-07					1.82e-07	1.82e-07	1.81e-07	1.73e-07	1.72e-07	1.71e-07	1.81e-07	1.81e-07	1.8e-07					3.51e-07	3.78e-07	3.95e-07	3.98e-07	3.95e-07	3.95e-07	3.92e-07	3.9e-07	3.88e-07
0.238	3.11e-07	4.09e-07	4.43e-07	4.72e-07	4.94e-07	5.08e-07	5.15e-07	5.19e-07	5.18e-07	5.14e-07	5.14e-07	5.06e-07		9.64e-08	9.66e-08	9.67e-08	9.87e-08	9.92e-08	9.91e-08	9.95e-08	9.97e-08	9.98e-08					1.81e-07	1.81e-07	1.8e-07	1.71e-07	1.71e-07	1.69e-07	1.8e-07	1.8e-07	1.79e-07					3.5e-07	3.76e-07	3.94e-07	3.96e-07	3.93e-07	3.93e-07	3.9e-07	3.88e-07	3.86e-07
0.246	3.1e-07	4.07e-07	4.4e-07	4.69e-07	4.91e-07	5.04e-07	5.11e-07	5.15e-07	5.15e-07	5.11e-07	5.11e-07	5.03e-07		9.56e-08	9.58e-08	9.6e-08	9.8e-08	9.84e-08	9.84e-08	9.87e-08	9.89e-08	9.9e-08					1.8e-07	1.79e-07	1.79e-07	1.7e-07	1.69e-07	1.68e-07	1.78e-07	1.78e-07	1.78e-07					3.49e-07	3.75e-07	3.92e-07	3.94e-07	3.92e-07	3.91e-07	3.88e-07	3.86e-07	3.84e-07
0.255	3.09e-07	4.05e-07	4.38e-07	4.66e-07	4.88e-07	5.01e-07	5.08e-07	5.12e-07	5.11e-07	5.07e-07	5.07e-07	5e-07		9.49e-08	9.51e-08	9.52e-08	9.72e-08	9.76e-08	9.76e-08	9.79e-08	9.81e-08	9.82e-08					1.79e-07	1.78e-07	1.78e-07	1.69e-07	1.68e-07	1.67e-07	1.77e-07	1.77e-07	1.77e-07					3.48e-07	3.74e-07	3.91e-07	3.92e-07	3.9e-07	3.9e-07	3.86e-07	3.84e-07	3.82e-07
0.264	3.08e-07	4.02e-07	4.35e-07	4.63e-07	4.85e-07	4.98e-07	5.05e-07	5.08e-07	5.08e-07	5.04e-07	5.04e-07	4.97e-07		9.41e-08	9.43e-08	9.45e-08	9.64e-08	9.69e-08	9.68e-08	9.72e-08	9.74e-08	9.74e-08					1.78e-07	1.77e-07	1.77e-07	1.68e-07	1.67e-07	1.66e-07	1.76e-07	1.76e-07	1.75e-07					3.47e-07	3.72e-07	3.89e-07	3.9e-07	3.88e-07	3.88e-07	3.84e-07	3.82e-07	3.8e-07
0.273	3.06e-07	4e-07	4.33e-07	4.6e-07	4.82e-07	4.94e-07	5.01e-07	5.05e-07	5.05e-07	5.01e-07	5.01e-07	4.93e-07		9.34e-08	9.36e-08	9.37e-08	9.56e-08	9.61e-08	9.61e-08	9.64e-08	9.66e-08	9.67e-08					1.77e-07	1.76e-07	1.76e-07	1.67e-07	1.66e-07	1.65e-07	1.75e-07	1.75e-07	1.74e-07					3.45e-07	3.71e-07	3.88e-07	3.89e-07	3.86e-07	3.86e-07	3.82e-07	3.8e-07	3.79e-07
0.283	3.05e-07	3.98e-07	4.3e-07	4.58e-07	4.79e-07	4.91e-07	4.98e-07	5.02e-07	5.01e-07	4.98e-07	4.98e-07	4.9e-07		9.26e-08	9.28e-08	9.3e-08	9.49e-08	9.54e-08	9.53e-08	9.56e-08	9.58e-08	9.59e-08					1.76e-07	1.75e-07	1.75e-07	1.66e-07	1.65e-07	1.64e-07	1.74e-07	1.74e-07	1.73e-07					3.44e-07	3.69e-07	3.86e-07	3.87e-07	3.84e-07	3.84e-07	3.81e-07	3.78e-07	3.77e-07
0.292	3.04e-07	3.96e-07	4.28e-07	4.55e-07	4.76e-07	4.88e-07	4.95e-07	4.99e-07	4.98e-07	4.95e-07	4.95e-07	4.88e-07		9.19e-08	9.21e-08	9.22e-08	9.41e-08	9.46e-08	9.45e-08	9.49e-08	9.51e-08	9.51e-08					1.74e-07	1.74e-07	1.73e-07	1.65e-07	1.64e-07	1.63e-07	1.73e-07	1.73e-07	1.72e-07					3.43e-07	3.68e-07	3.85e-07	3.85e-07	3.83e-07	3.82e-07	3.79e-07	3.76e-07	3.75e-07
0.303	3.03e-07	3.94e-07	4.26e-07	4.52e-07	4.73e-07	4.85e-07	4.92e-07	4.96e-07	4.95e-07	4.92e-07	4.92e-07	4.85e-07		9.11e-08	9.13e-08	9.15e-08	9.34e-08	9.39e-08	9.38e-08	9.41e-08	9.43e-08	9.44e-08					1.73e-07	1.73e-07	1.72e-07	1.64e-07	1.63e-07	1.62e-07	1.72e-07	1.72e-07	1.71e-07					3.42e-07	3.67e-07	3.83e-07	3.83e-07	3.81e-07	3.81e-07	3.77e-07	3.74e-07	3.73e-07
0.313	3.02e-07	3.92e-07	4.23e-07	4.5e-07	4.7e-07	4.82e-07	4.89e-07	4.93e-07	4.92e-07	4.89e-07	4.89e-07	4.82e-07		9.04e-08	9.06e-08	9.07e-08	9.26e-08	9.31e-08	9.3e-08	9.33e-08	9.35e-08	9.36e-08					1.72e-07	1.72e-07	1.71e-07	1.63e-07	1.62e-07	1.61e-07	1.71e-07	1.71e-07	1.7e-07					3.41e-07	3.66e-07	3.82e-07	3.81e-07	3.79e-07	3.79e-07	3.75e-07	3.73e-07	3.71e-07
0.324	3.01e-07	3.9e-07	4.21e-07	4.47e-07	4.67e-07	4.79e-07	4.86e-07	4.9e-07	4.89e-07	4.88e-07	4.85e-07	4.79e-07		8.97e-08	8.99e-08	9e-08	9.19e-08	9.24e-08	9.23e-08	9.26e-08	9.28e-08	9.29e-08					1.71e-07	1.71e-07	1.7e-07	1.62e-07	1.61e-07	1.6e-07	1.69e-07	1.69e-07	1.69e-07					3.4e-07	3.64e-07	3.8e-07	3.8e-07	3.77e-07	3.77e-07	3.73e-07	3.71e-07	3.69e-07
0.336	2.99e-07	3.88e-07	4.19e-07	4.45e-07	4.65e-07	4.76e-07	4.83e-07	4.87e-07	4.86e-07	4.85e-07	4.82e-07	4.76e-07		8.89e-08	8.91e-08	8.92e-08	9.11e-08	9.16e-08	9.15e-08	9.18e-08	9.2e-08	9.21e-08					1.7e-07	1.7e-07	1.69e-07	1.61e-07	1.6e-07	1.59e-07	1.68e-07	1.68e-07	1.68e-07					3.38e-07	3.63e-07	3.79e-07	3.78e-07	3.76e-07	3.75e-07	3.71e-07	3.69e-07	3.68e-07
0.348	2.98e-07	3.86e-07	4.16e-07	4.42e-07	4.62e-07	4.74e-07	4.8e-07	4.84e-07	4.84e-07	4.82e-07	4.79e-07	4.74e-07		8.82e-08	8.84e-08	8.85e-08	9.04e-08	9.09e-08	9.08e-08	9.11e-08	9.13e-08	9.13e-08					1.69e-07	1.68e-07	1.68e-07	1.6e-07	1.59e-07	1.58e-07	1.67e-07	1.67e-07	1.67e-07					3.37e-07	3.61e-07	3.77e-07	3.76e-07	3.74e-07	3.74e-07	3.7e-07	3.67e-07	3.66e-07
0.36	2.97e-07	3.84e-07	4.14e-07	4.4e-07	4.59e-07	4.71e-07	4.77e-07	4.81e-07	4.81e-07	4.8e-07	4.76e-07	4.71e-07		8.74e-08	8.76e-08	8.77e-08	8.97e-08	9.01e-08	9e-08	9.03e-08	9.05e-08	9.06e-08					1.68e-07	1.67e-07	1.67e-07	1.59e-07	1.58e-07	1.57e-07	1.66e-07	1.66e-07	1.65e-07					3.36e-07	3.6e-07	3.75e-07	3.74e-07	3.72e-07	3.72e-07	3.68e-07	3.65e-07	3.64e-07
0.372	2.96e-07	3.82e-07	4.12e-07	4.38e-07	4.57e-07	4.68e-07	4.75e-07	4.78e-07	4.78e-07	4.77e-07	4.74e-07	4.68e-07		8.67e-08	8.69e-08	8.7e-08	8.89e-08	8.94e-08	8.93e-08	8.96e-08	8.98e-08	8.98e-08					1.67e-07	1.66e-07	1.66e-07	1.58e-07	1.57e-07	1.56e-07	1.65e-07	1.65e-07	1.64e-07					3.35e-07	3.59e-07	3.74e-07	3.73e-07	3.7e-07	3.7e-07	3.66e-07	3.63e-07	3.62e-07
0.386	2.95e-07	3.8e-07	4.1e-07	4.35e-07	4.55e-07	4.66e-07	4.72e-07	4.76e-07	4.75e-07	4.74e-07	4.71e-07	4.66e-07		8.6e-08	8.62e-08	8.63e-08	8.82e-08	8.86e-08	8.85e-08	8.88e-08	8.9e-08	8.91e-08					1.66e-07	1.65e-07	1.65e-07	1.57e-07	1.56e-07	1.55e-07	1.64e-07	1.64e-07	1.63e-07					3.33e-07	3.57e-07	3.72e-07	3.71e-07	3.69e-07	3.68e-07	3.64e-07	3.62e-07	3.6e-07
0.399	2.94e-07	3.79e-07	4.08e-07	4.33e-07	4.52e-07	4.63e-07	4.7e-07	4.73e-07	4.73e-07	4.72e-07	4.68e-07	4.63e-07		8.53e-08	8.54e-08	8.56e-08	8.74e-08	8.79e-08	8.78e-08	8.81e-08	8.83e-08	8.84e-08					1.65e-07	1.64e-07	1.64e-07	1.56e-07	1.54e-07	1.54e-07	1.63e-07	1.63e-07	1.62e-07					3.32e-07	3.56e-07	3.71e-07	3.69e-07	3.67e-07	3.67e-07	3.62e-07	3.6e-07	3.59e-07
0.413	2.93e-07	3.77e-07	4.06e-07	4.31e-07	4.5e-07	4.61e-07	4.67e-07	4.7e-07	4.7e-07	4.69e-07	4.66e-07	4.61e-07		8.45e-08	8.47e-08	8.48e-08	8.67e-08	8.71e-08	8.71e-08	8.73e-08	8.76e-08	8.76e-08					1.64e-07	1.63e-07	1.63e-07	1.55e-07	1.53e-07	1.52e-07	1.62e-07	1.62e-07	1.61e-07					3.31e-07	3.54e-07	3.69e-07	3.67e-07	3.65e-07	3.65e-07	3.6e-07	3.58e-07	3.57e-07
0.428	2.92e-07	3.75e-07	4.04e-07	4.29e-07	4.47e-07	4.58e-07	4.64e-07	4.68e-07	4.68e-07	4.67e-07	4.63e-07	4.58e-07		8.38e-08	8.4e-08	8.41e-08	8.6e-08	8.64e-08	8.64e-08	8.66e-08	8.68e-08	8.69e-08					1.63e-07	1.62e-07	1.62e-07	1.54e-07	1.52e-07	1.52e-07	1.61e-07	1.61e-07	1.6e-07					3.3e-07	3.53e-07	3.68e-07	3.66e-07	3.63e-07	3.63e-07	3.59e-07	3.56e-07	3.55e-07
0.443	2.91e-07	3.73e-07	4.02e-07	4.26e-07	4.45e-07	4.56e-07	4.62e-07	4.65e-07	4.65e-07	4.64e-07	4.61e-07	4.56e-07		8.31e-08	8.33e-08	8.34e-08	8.52e-08	8.57e-08	8.56e-08	8.59e-08	8.61e-08	8.61e-08					1.62e-07	1.61e-07	1.61e-07	1.52e-07	1.51e-07	1.51e-07	1.6e-07	1.6e-07	1.59e-07					3.29e-07	3.52e-07	3.66e-07	3.64e-07	3.61e-07	3.61e-07	3.57e-07	3.54e-07	3.53e-07
0.458	2.9e-07	3.72e-07	4e-07	4.24e-07	4.43e-07	4.53e-07	4.6e-07	4.63e-07	4.63e-07	4.62e-07	4.58e-07	4.54e-07		8.24e-08	8.26e-08	8.27e-08	8.45e-08	8.5e-08	8.49e-08	8.51e-08	8.54e-08	8.54e-08					1.61e-07	1.6e-07	1.6e-07	1.51e-07	1.5e-07	1.5e-07	1.59e-07	1.59e-07	1.58e-07					3.27e-07	3.5e-07	3.65e-07	3.62e-07	3.6e-07	3.6e-07	3.55e-07	3.52e-07	3.51e-07
0.474	2.88e-07	3.7e-07	3.98e-07	4.22e-07	4.4e-07	4.51e-07	4.57e-07	4.61e-07	4.6e-07	4.59e-07	4.56e-07	4.51e-07		8.17e-08	8.19e-08	8.2e-08	8.38e-08	8.42e-08	8.42e-08	8.44e-08	8.46e-08	8.47e-08					1.6e-07	1.59e-07	1.59e-07	1.5e-07	1.49e-07	1.49e-07	1.57e-07	1.58e-07	1.57e-07					3.26e-07	3.49e-07	3.63e-07	3.6e-07	3.58e-07	3.58e-07	3.53e-07	3.51e-07	3.49e-07
0.491	2.87e-07	3.68e-07	3.96e-07	4.2e-07	4.38e-07	4.49e-07	4.55e-07	4.58e-07	4.58e-07	4.57e-07	4.54e-07	4.49e-07		8.1e-08	8.12e-08	8.12e-08	8.31e-08	8.35e-08	8.35e-08	8.37e-08	8.39e-08	8.39e-08					1.59e-07	1.58e-07	1.58e-07	1.49e-07	1.48e-07	1.48e-07	1.57e-07	1.57e-07	1.56e-07					3.25e-07	3.47e-07	3.62e-07	3.59e-07	3.56e-07	3.56e-07	3.51e-07	3.49e-07	3.48e-07
0.508	2.86e-07	3.67e-07	3.95e-07	4.18e-07	4.36e-07	4.46e-07	4.53e-07	4.56e-07	4.56e-07	4.54e-07	4.51e-07	4.47e-07		8.03e-08	8.04e-08	8.05e-08	8.24e-08	8.28e-08	8.28e-08	8.29e-08	8.32e-08	8.32e-08					1.58e-07	1.57e-07	1.57e-07	1.48e-07	1.47e-07	1.47e-07	1.56e-07	1.56e-07	1.55e-07					3.24e-07	3.46e-07	3.6e-07	3.57e-07	3.54e-07	3.55e-07	3.49e-07	3.47e-07	3.46e-07
0.526	2.85e-07	3.65e-07	3.93e-07	4.16e-07	4.34e-07	4.44e-07	4.5e-07	4.54e-07	4.53e-07	4.52e-07	4.49e-07	4.45e-07		7.96e-08	7.97e-08	7.98e-08	8.17e-08	8.21e-08	8.2e-08	8.22e-08	8.24e-08	8.25e-08					1.57e-07	1.56e-07	1.56e-07	1.48e-07	1.46e-07	1.46e-07	1.55e-07	1.55e-07	1.54e-07					3.22e-07	3.45e-07	3.59e-07	3.55e-07	3.52e-07	3.53e-07	3.47e-07	3.45e-07	3.44e-07
0.545	2.84e-07	3.63e-07	3.91e-07	4.14e-07	4.32e-07	4.42e-07	4.48e-07	4.51e-07	4.51e-07	4.5e-07	4.47e-07	4.42e-07		7.89e-08	7.9e-08	7.91e-08	8.1e-08	8.14e-08	8.13e-08	8.15e-08	8.17e-08	8.18e-08					1.56e-07	1.55e-07	1.55e-07	1.47e-07	1.45e-07	1.45e-07	1.53e-07	1.54e-07	1.53e-07					3.22e-07	3.43e-07	3.57e-07	3.53e-07	3.51e-07	3.51e-07	3.45e-07	3.43e-07	3.42e-07
0.564	2.84e-07	3.62e-07	3.89e-07	4.12e-07	4.3e-07	4.4e-07	4.46e-07	4.49e-07	4.49e-07	4.48e-07	4.45e-07	4.4e-07		7.82e-08	7.83e-08	7.84e-08	8.03e-08	8.07e-08	8.06e-08	8.08e-08	8.1e-08	8.11e-08					1.55e-07	1.54e-07	1.54e-07	1.46e-07	1.45e-07	1.44e-07	1.53e-07	1.52e-07	1.52e-07					3.2e-07	3.42e-07	3.56e-07	3.51e-07	3.49e-07	3.49e-07	3.44e-07	3.41e-07	3.4e-07
0.583	2.83e-07	3.6e-07	3.87e-07	4.1e-07	4.28e-07	4.38e-07	4.44e-07	4.47e-07	4.47e-07	4.45e-07	4.42e-07	4.38e-07		7.75e-08	7.77e-08	7.78e-08	7.96e-08	8e-08	7.99e-08	8.01e-08	8.03e-08	8.04e-08					1.54e-07	1.53e-07	1.53e-07	1.45e-07	1.44e-07	1.43e-07	1.52e-07	1.51e-07	1.51e-07					3.19e-07	3.4e-07	3.54e-07	3.49e-07	3.47e-07	3.48e-07	3.42e-07	3.39e-07	3.38e-07
0.604	2.82e-07	3.59e-07	3.86e-07	4.09e-07	4.26e-07	4.36e-07	4.41e-07	4.45e-07	4.45e-07	4.43e-07	4.4e-07	4.36e-07		7.68e-08	7.7e-08	7.71e-08	7.89e-08	7.93e-08	7.92e-08	7.94e-08	7.96e-08	7.97e-08					1.53e-07	1.52e-07	1.52e-07	1.44e-07	1.43e-07	1.42e-07	1.51e-07	1.51e-07	1.5e-07					3.18e-07	3.39e-07	3.52e-07	3.48e-07	3.45e-07	3.46e-07	3.4e-07	3.38e-07	3.37e-07
0.625	2.81e-07	3.57e-07	3.84e-07	4.07e-07	4.24e-07	4.34e-07	4.39e-07	4.42e-07	4.42e-07	4.41e-07	4.38e-07	4.34e-07		7.61e-08	7.63e-08	7.64e-08	7.82e-08	7.86e-08	7.85e-08	7.87e-08	7.89e-08	7.9e-08					1.52e-07	1.51e-07	1.51e-07	1.43e-07	1.42e-07	1.41e-07	1.5e-07	1.5e-07	1.49e-07					3.16e-07	3.37e-07	3.51e-07	3.46e-07	3.43e-07	3.44e-07	3.38e-07	3.36e-07	3.35e-07
0.647	2.8e-07	3.56e-07	3.82e-07	4.05e-07	4.22e-07	4.31e-07	4.37e-07	4.4e-07	4.4e-07	4.39e-07	4.36e-07	4.32e-07		7.54e-08	7.56e-08	7.57e-08	7.75e-08	7.79e-08	7.78e-08	7.8e-08	7.82e-08	7.83e-08					1.51e-07	1.5e-07	1.5e-07	1.42e-07	1.41e-07	1.4e-07	1.49e-07	1.49e-07	1.48e-07					3.15e-07	3.36e-07	3.49e-07	3.44e-07	3.42e-07	3.42e-07	3.36e-07	3.34e-07	3.33e-07
0.67	2.79e-07	3.55e-07	3.81e-07	4.03e-07	4.2e-07	4.29e-07	4.35e-07	4.38e-07	4.38e-07	4.37e-07	4.34e-07	4.3e-07		7.48e-08	7.49e-08	7.5e-08	7.68e-08	7.72e-08	7.72e-08	7.73e-08	7.75e-08	7.76e-08					1.5e-07	1.49e-07	1.49e-07	1.41e-07	1.4e-07	1.39e-07	1.48e-07	1.48e-07	1.47e-07					3.14e-07	3.35e-07	3.48e-07	3.42e-07	3.4e-07	3.41e-07	3.34e-07	3.32e-07	3.31e-07
0.693	2.78e-07	3.53e-07	3.79e-07	4.01e-07	4.18e-07	4.27e-07	4.33e-07	4.36e-07	4.36e-07	4.35e-07	4.32e-07	4.27e-07		7.41e-08	7.43e-08	7.44e-08	7.61e-08	7.65e-08	7.65e-08	7.66e-08	7.68e-08	7.69e-08					1.49e-07	1.48e-07	1.48e-07	1.4e-07	1.39e-07	1.38e-07	1.47e-07	1.47e-07	1.46e-07					3.13e-07	3.33e-07	3.46e-07	3.4e-07	3.38e-07	3.39e-07	3.32e-07	3.3e-07	3.29e-07
0.718	2.77e-07	3.52e-07	3.78e-07	4e-07	4.16e-07	4.25e-07	4.31e-07	4.34e-07	4.34e-07	4.32e-07	4.3e-07	4.25e-07		7.34e-08	7.36e-08	7.37e-08	7.54e-08	7.59e-08	7.58e-08	7.59e-08	7.61e-08	7.62e-08					1.48e-07	1.47e-07	1.47e-07	1.39e-07	1.38e-07	1.37e-07	1.46e-07	1.46e-07	1.45e-07					3.11e-07	3.31e-07	3.44e-07	3.38e-07	3.36e-07	3.37e-07	3.3e-07	3.28e-07	3.27e-07
0.743	2.76e-07	3.5e-07	3.76e-07	3.98e-07	4.14e-07	4.23e-07	4.29e-07	4.32e-07	4.32e-07	4.3e-07	4.27e-07	4.23e-07		7.28e-08	7.29e-08	7.3e-08	7.48e-08	7.52e-08	7.51e-08	7.53e-08	7.54e-08	7.55e-08					1.47e-07	1.46e-07	1.46e-07	1.38e-07	1.37e-07	1.36e-07	1.45e-07	1.45e-07	1.44e-07					3.1e-07	3.3e-07	3.43e-07	3.36e-07	3.34e-07	3.35e-07	3.28e-07	3.26e-07	3.25e-07
0.769	2.75e-07	3.49e-07	3.74e-07	3.96e-07	4.12e-07	4.21e-07	4.27e-07	4.3e-07	4.3e-07	4.28e-07	4.25e-07	4.21e-07		7.21e-08	7.23e-08	7.24e-08	7.41e-08	7.45e-08	7.44e-08	7.46e-08	7.48e-08	7.48e-08					1.46e-07	1.45e-07	1.45e-07	1.37e-07	1.36e-07	1.35e-07	1.44e-07	1.44e-07	1.43e-07					3.09e-07	3.28e-07	3.41e-07	3.34e-07	3.32e-07	3.33e-07	3.27e-07	3.24e-07	3.23e-07
0.796	2.74e-07	3.47e-07	3.73e-07	3.94e-07	4.1e-07	4.19e-07	4.25e-07	4.28e-07	4.28e-07	4.26e-07	4.23e-07	4.19e-07		7.14e-08	7.16e-08	7.17e-08	7.35e-08	7.39e-08	7.38e-08	7.39e-08	7.41e-08	7.41e-08					1.45e-07	1.45e-07	1.44e-07	1.36e-07	1.35e-07	1.34e-07	1.43e-07	1.43e-07	1.42e-07					3.07e-07	3.27e-07	3.4e-07	3.33e-07	3.31e-07	3.32e-07	3.25e-07	3.23e-07	3.22e-07
0.824	2.73e-07	3.46e-07	3.71e-07	3.93e-07	4.08e-07	4.18e-07	4.23e-07	4.26e-07	4.26e-07	4.24e-07	4.21e-07	4.17e-07		7.08e-08	7.1e-08	7.1e-08	7.28e-08	7.32e-08	7.31e-08	7.32e-08	7.34e-08	7.35e-08					1.44e-07	1.44e-07	1.43e-07	1.35e-07	1.34e-07	1.33e-07	1.42e-07	1.42e-07	1.41e-07					3.06e-07	3.25e-07	3.38e-07	3.31e-07	3.29e-07	3.3e-07	3.23e-07	3.21e-07	3.2e-07
0.853	2.72e-07	3.45e-07	3.7e-07	3.91e-07	4.07e-07	4.16e-07	4.21e-07	4.24e-07	4.24e-07	4.22e-07	4.19e-07	4.15e-07		7.01e-08	7.03e-08	7.04e-08	7.21e-08	7.25e-08	7.25e-08	7.26e-08	7.28e-08	7.28e-08					1.43e-07	1.43e-07	1.42e-07	1.34e-07	1.33e-07	1.33e-07	1.41e-07	1.41e-07	1.4e-07					3.05e-07	3.24e-07	3.36e-07	3.29e-07	3.27e-07	3.28e-07	3.21e-07	3.19e-07	3.18e-07
0.883	2.71e-07	3.43e-07	3.68e-07	3.89e-07	4.05e-07	4.14e-07	4.19e-07	4.22e-07	4.22e-07	4.2e-07	4.17e-07	4.13e-07		6.95e-08	6.97e-08	6.98e-08	7.15e-08	7.19e-08	7.18e-08	7.19e-08	7.21e-08	7.21e-08					1.42e-07	1.42e-07	1.41e-07	1.34e-07	1.33e-07	1.32e-07	1.4e-07	1.4e-07	1.39e-07					3.03e-07	3.22e-07	3.34e-07	3.27e-07	3.25e-07	3.26e-07	3.19e-07	3.17e-07	3.16e-07
0.914	2.7e-07	3.42e-07	3.66e-07	3.87e-07	4.03e-07	4.12e-07	4.17e-07	4.2e-07	4.2e-07	4.18e-07	4.15e-07	4.11e-07		6.89e-08	6.9e-08	6.91e-08	7.09e-08	7.12e-08	7.12e-08	7.12e-08	7.14e-08	7.15e-08					1.41e-07	1.41e-07	1.4e-07	1.33e-07	1.32e-07	1.31e-07	1.39e-07	1.39e-07	1.38e-07					3.02e-07	3.21e-07	3.33e-07	3.25e-07	3.23e-07	3.25e-07	3.17e-07	3.15e-07	3.14e-07
0.946	2.7e-07	3.4e-07	3.65e-07	3.86e-07	4.01e-07	4.1e-07	4.15e-07	4.18e-07	4.18e-07	4.16e-07	4.13e-07	4.09e-07		6.82e-08	6.84e-08	6.85e-08	7.02e-08	7.06e-08	7.05e-08	7.06e-08	7.08e-08	7.08e-08					1.4e-07	1.4e-07	1.4e-07	1.32e-07	1.31e-07	1.3e-07	1.38e-07	1.38e-07	1.37e-07					3e-07	3.19e-07	3.31e-07	3.23e-07	3.21e-07	3.23e-07	3.15e-07	3.13e-07	3.12e-07
0.98	2.69e-07	3.39e-07	3.63e-07	3.84e-07	3.99e-07	4.08e-07	4.13e-07	4.16e-07	4.16e-07	4.14e-07	4.11e-07	4.07e-07		6.76e-08	6.78e-08	6.79e-08	6.96e-08	6.99e-08	6.98e-08	7e-08	7.02e-08	7.02e-08					1.39e-07	1.39e-07	1.39e-07	1.31e-07	1.3e-07	1.29e-07	1.37e-07	1.37e-07	1.36e-07					2.99e-07	3.18e-07	3.3e-07	3.21e-07	3.2e-07	3.21e-07	3.13e-07	3.11e-07	3.1e-07
1.01	2.68e-07	3.38e-07	3.62e-07	3.82e-07	3.98e-07	4.06e-07	4.11e-07	4.14e-07	4.14e-07	4.12e-07	4.09e-07	4.06e-07		6.7e-08	6.71e-08	6.72e-08	6.89e-08	6.93e-08	6.92e-08	6.93e-08	6.95e-08	6.95e-08					1.38e-07	1.38e-07	1.38e-07	1.3e-07	1.29e-07	1.28e-07	1.36e-07	1.36e-07	1.36e-07					2.98e-07	3.16e-07	3.28e-07	3.19e-07	3.18e-07	3.19e-07	3.12e-07	3.1e-07	3.08e-07
1.05	2.67e-07	3.36e-07	3.6e-07	3.81e-07	3.96e-07	4.04e-07	4.09e-07	4.12e-07	4.12e-07	4.1e-07	4.07e-07	4.04e-07		6.64e-08	6.65e-08	6.66e-08	6.83e-08	6.87e-08	6.86e-08	6.87e-08	6.89e-08	6.89e-08					1.38e-07	1.37e-07	1.37e-07	1.29e-07	1.28e-07	1.27e-07	1.35e-07	1.35e-07	1.35e-07					2.96e-07	3.15e-07	3.26e-07	3.17e-07	3.16e-07	3.18e-07	3.1e-07	3.08e-07	3.06e-07
1.09	2.66e-07	3.35e-07	3.59e-07	3.79e-07	3.94e-07	4.02e-07	4.07e-07	4.1e-07	4.1e-07	4.08e-07	4.05e-07	4.02e-07		6.57e-08	6.59e-08	6.6e-08	6.77e-08	6.8e-08	6.8e-08	6.8e-08	6.82e-08	6.83e-08					1.37e-07	1.36e-07	1.36e-07	1.28e-07	1.27e-07	1.26e-07	1.34e-07	1.34e-07	1.34e-07					2.95e-07	3.13e-07	3.25e-07	3.16e-07	3.14e-07	3.16e-07	3.08e-07	3.06e-07	3.05e-07
1.12	2.65e-07	3.34e-07	3.57e-07	3.78e-07	3.92e-07	4.01e-07	4.05e-07	4.08e-07	4.08e-07	4.06e-07	4.03e-07	4e-07		6.51e-08	6.53e-08	6.54e-08	6.71e-08	6.74e-08	6.73e-08	6.74e-08	6.76e-08	6.76e-08					1.36e-07	1.35e-07	1.35e-07	1.27e-07	1.26e-07	1.25e-07	1.34e-07	1.33e-07	1.33e-07					2.94e-07	3.12e-07	3.23e-07	3.14e-07	3.12e-07	3.14e-07	3.06e-07	3.04e-07	3.03e-07
1.16	2.65e-07	3.33e-07	3.56e-07	3.76e-07	3.91e-07	3.99e-07	4.04e-07	4.06e-07	4.06e-07	4.04e-07	4.02e-07	3.98e-07		6.45e-08	6.47e-08	6.48e-08	6.65e-08	6.68e-08	6.67e-08	6.68e-08	6.7e-08	6.7e-08					1.35e-07	1.34e-07	1.34e-07	1.27e-07	1.25e-07	1.25e-07	1.33e-07	1.32e-07	1.32e-07					2.92e-07	3.1e-07	3.22e-07	3.12e-07	3.11e-07	3.12e-07	3.04e-07	3.02e-07	3.01e-07
1.21	2.64e-07	3.31e-07	3.54e-07	3.74e-07	3.89e-07	3.97e-07	4.02e-07	4.04e-07	4.04e-07	4.02e-07	4e-07	3.96e-07		6.39e-08	6.41e-08	6.42e-08	6.59e-08	6.62e-08	6.61e-08	6.62e-08	6.63e-08	6.64e-08					1.34e-07	1.34e-07	1.33e-07	1.26e-07	1.25e-07	1.24e-07	1.32e-07	1.32e-07	1.31e-07					2.91e-07	3.09e-07	3.2e-07	3.1e-07	3.09e-07	3.1e-07	3.02e-07	3e-07	2.99e-07
1.25	2.63e-07	3.3e-07	3.53e-07	3.73e-07	3.87e-07	3.95e-07	4e-07	4.02e-07	4.02e-07	4e-07	3.98e-07	3.94e-07		6.33e-08	6.35e-08	6.36e-08	6.53e-08	6.56e-08	6.55e-08	6.55e-08	6.57e-08	6.58e-08					1.33e-07	1.33e-07	1.32e-07	1.25e-07	1.24e-07	1.23e-07	1.31e-07	1.31e-07	1.3e-07					2.89e-07	3.07e-07	3.18e-07	3.08e-07	3.07e-07	3.09e-07	3e-07	2.99e-07	2.97e-07
1.29	2.62e-07	3.29e-07	3.51e-07	3.71e-07	3.85e-07	3.93e-07	3.98e-07	4e-07	4e-07	3.98e-07	3.96e-07	3.92e-07		6.27e-08	6.29e-08	6.3e-08	6.47e-08	6.5e-08	6.49e-08	6.49e-08	6.51e-08	6.52e-08					1.32e-07	1.32e-07	1.31e-07	1.24e-07	1.23e-07	1.22e-07	1.3e-07	1.3e-07	1.29e-07					2.88e-07	3.05e-07	3.17e-07	3.07e-07	3.05e-07	3.07e-07	2.99e-07	2.97e-07	2.95e-07
1.34	2.61e-07	3.27e-07	3.5e-07	3.69e-07	3.84e-07	3.91e-07	3.96e-07	3.98e-07	3.98e-07	3.96e-07	3.93e-07	3.9e-07		6.22e-08	6.23e-08	6.24e-08	6.41e-08	6.44e-08	6.43e-08	6.43e-08	6.45e-08	6.45e-08					1.31e-07	1.31e-07	1.31e-07	1.23e-07	1.22e-07	1.21e-07	1.29e-07	1.29e-07	1.28e-07					2.87e-07	3.04e-07	3.15e-07	3.05e-07	3.03e-07	3.05e-07	2.97e-07	2.95e-07	2.94e-07
1.38	2.6e-07	3.26e-07	3.48e-07	3.68e-07	3.82e-07	3.89e-07	3.94e-07	3.96e-07	3.96e-07	3.94e-07	3.91e-07	3.88e-07		6.16e-08	6.17e-08	6.18e-08	6.35e-08	6.38e-08	6.37e-08	6.37e-08	6.39e-08	6.39e-08					1.3e-07	1.3e-07	1.3e-07	1.22e-07	1.21e-07	1.2e-07	1.28e-07	1.28e-07	1.27e-07					2.85e-07	3.02e-07	3.13e-07	3.03e-07	3.02e-07	3.03e-07	2.95e-07	2.93e-07	2.92e-07
1.43	2.59e-07	3.25e-07	3.47e-07	3.66e-07	3.8e-07	3.88e-07	3.92e-07	3.94e-07	3.94e-07	3.92e-07	3.89e-07	3.86e-07		6.1e-08	6.11e-08	6.12e-08	6.29e-08	6.32e-08	6.31e-08	6.32e-08	6.33e-08	6.33e-08					1.29e-07	1.29e-07	1.29e-07	1.21e-07	1.2e-07	1.19e-07	1.27e-07	1.27e-07	1.26e-07					2.84e-07	3.01e-07	3.11e-07	3.01e-07	3e-07	3.01e-07	2.93e-07	2.91e-07	2.9e-07
1.48	2.59e-07	3.23e-07	3.46e-07	3.65e-07	3.78e-07	3.86e-07	3.9e-07	3.92e-07	3.92e-07	3.9e-07	3.87e-07	3.84e-07		6.04e-08	6.06e-08	6.06e-08	6.23e-08	6.26e-08	6.25e-08	6.26e-08	6.27e-08	6.28e-08					1.29e-07	1.28e-07	1.28e-07	1.2e-07	1.19e-07	1.19e-07	1.26e-07	1.26e-07	1.26e-07					2.82e-07	2.99e-07	3.1e-07	3e-07	2.98e-07	2.99e-07	2.91e-07	2.9e-07	2.88e-07
1.53	2.58e-07	3.22e-07	3.44e-07	3.63e-07	3.77e-07	3.84e-07	3.88e-07	3.9e-07	3.9e-07	3.88e-07	3.85e-07	3.82e-07		5.99e-08	6e-08	6.01e-08	6.17e-08	6.2e-08	6.19e-08	6.2e-08	6.21e-08	6.22e-08					1.28e-07	1.27e-07	1.27e-07	1.19e-07	1.19e-07	1.18e-07	1.25e-07	1.25e-07	1.25e-07					2.81e-07	2.98e-07	3.08e-07	2.98e-07	2.96e-07	2.98e-07	2.89e-07	2.88e-07	2.86e-07
1.59	2.57e-07	3.21e-07	3.43e-07	3.61e-07	3.75e-07	3.82e-07	3.86e-07	3.88e-07	3.88e-07	3.86e-07	3.83e-07	3.8e-07		5.93e-08	5.94e-08	5.95e-08	6.11e-08	6.14e-08	6.14e-08	6.14e-08	6.15e-08	6.16e-08					1.27e-07	1.26e-07	1.26e-07	1.19e-07	1.18e-07	1.17e-07	1.25e-07	1.24e-07	1.24e-07					2.79e-07	2.96e-07	3.06e-07	2.96e-07	2.94e-07	2.96e-07	2.88e-07	2.86e-07	2.85e-07
1.64	2.56e-07	3.2e-07	3.41e-07	3.6e-07	3.73e-07	3.8e-07	3.84e-07	3.86e-07	3.86e-07	3.84e-07	3.81e-07	3.78e-07		5.87e-08	5.89e-08	5.9e-08	6.06e-08	6.09e-08	6.08e-08	6.08e-08	6.1e-08	6.1e-08					1.26e-07	1.26e-07	1.25e-07	1.18e-07	1.17e-07	1.16e-07	1.24e-07	1.23e-07	1.23e-07					2.78e-07	2.95e-07	3.05e-07	2.94e-07	2.93e-07	2.94e-07	2.86e-07	2.84e-07	2.83e-07
1.7	2.55e-07	3.18e-07	3.4e-07	3.58e-07	3.71e-07	3.78e-07	3.82e-07	3.84e-07	3.83e-07	3.82e-07	3.79e-07	3.75e-07		5.82e-08	5.83e-08	5.84e-08	6e-08	6.03e-08	6.02e-08	6.02e-08	6.04e-08	6.04e-08					1.25e-07	1.25e-07	1.24e-07	1.17e-07	1.16e-07	1.15e-07	1.23e-07	1.23e-07	1.22e-07					2.77e-07	2.93e-07	3.03e-07	2.93e-07	2.91e-07	2.92e-07	2.84e-07	2.82e-07	2.81e-07
1.76	2.54e-07	3.17e-07	3.38e-07	3.56e-07	3.69e-07	3.76e-07	3.8e-07	3.82e-07	3.81e-07	3.8e-07	3.77e-07	3.73e-07		5.76e-08	5.78e-08	5.79e-08	5.94e-08	5.98e-08	5.97e-08	5.96e-08	5.98e-08	5.99e-08					1.24e-07	1.24e-07	1.24e-07	1.16e-07	1.15e-07	1.14e-07	1.22e-07	1.22e-07	1.21e-07					2.75e-07	2.91e-07	3.02e-07	2.91e-07	2.89e-07	2.91e-07	2.82e-07	2.81e-07	2.79e-07
1.82	2.54e-07	3.16e-07	3.37e-07	3.55e-07	3.68e-07	3.74e-07	3.78e-07	3.8e-07	3.79e-07	3.77e-07	3.75e-07	3.71e-07		5.71e-08	5.72e-08	5.73e-08	5.89e-08	5.92e-08	5.91e-08	5.91e-08	5.92e-08	5.93e-08					1.23e-07	1.23e-07	1.23e-07	1.15e-07	1.14e-07	1.14e-07	1.21e-07	1.21e-07	1.2e-07					2.74e-07	2.9e-07	3e-07	2.89e-07	2.87e-07	2.89e-07	2.8e-07	2.79e-07	2.78e-07
1.89	2.53e-07	3.14e-07	3.35e-07	3.53e-07	3.66e-07	3.72e-07	3.76e-07	3.78e-07	3.77e-07	3.75e-07	3.73e-07	3.69e-07		5.66e-08	5.67e-08	5.68e-08	5.83e-08	5.86e-08	5.86e-08	5.85e-08	5.87e-08	5.87e-08					1.22e-07	1.22e-07	1.22e-07	1.14e-07	1.14e-07	1.13e-07	1.2e-07	1.2e-07	1.19e-07					2.72e-07	2.88e-07	2.98e-07	2.88e-07	2.85e-07	2.87e-07	2.79e-07	2.77e-07	2.76e-07
1.95	2.52e-07	3.13e-07	3.34e-07	3.51e-07	3.64e-07	3.7e-07	3.74e-07	3.75e-07	3.75e-07	3.73e-07	3.7e-07	3.67e-07		5.6e-08	5.62e-08	5.62e-08	5.78e-08	5.81e-08	5.8e-08	5.8e-08	5.81e-08	5.82e-08					1.22e-07	1.21e-07	1.21e-07	1.14e-07	1.13e-07	1.12e-07	1.19e-07	1.19e-07	1.19e-07					2.71e-07	2.87e-07	2.97e-07	2.86e-07	2.84e-07	2.85e-07	2.77e-07	2.76e-07	2.74e-07
2.02	2.51e-07	3.12e-07	3.32e-07	3.5e-07	3.62e-07	3.68e-07	3.72e-07	3.73e-07	3.73e-07	3.71e-07	3.68e-07	3.65e-07		5.55e-08	5.56e-08	5.57e-08	5.73e-08	5.76e-08	5.75e-08	5.74e-08	5.76e-08	5.76e-08					1.21e-07	1.2e-07	1.2e-07	1.13e-07	1.12e-07	1.11e-07	1.18e-07	1.18e-07	1.18e-07					2.7e-07	2.85e-07	2.95e-07	2.84e-07	2.82e-07	2.84e-07	2.75e-07	2.74e-07	2.72e-07
2.09	2.5e-07	3.1e-07	3.31e-07	3.48e-07	3.6e-07	3.66e-07	3.7e-07	3.71e-07	3.71e-07	3.69e-07	3.66e-07	3.63e-07		5.5e-08	5.51e-08	5.52e-08	5.67e-08	5.71e-08	5.69e-08	5.69e-08	5.7e-08	5.71e-08					1.2e-07	1.19e-07	1.19e-07	1.12e-07	1.11e-07	1.1e-07	1.17e-07	1.17e-07	1.17e-07					2.68e-07	2.84e-07	2.93e-07	2.83e-07	2.8e-07	2.82e-07	2.74e-07	2.72e-07	2.71e-07
2.17	2.49e-07	3.09e-07	3.29e-07	3.46e-07	3.58e-07	3.64e-07	3.68e-07	3.69e-07	3.68e-07	3.67e-07	3.64e-07	3.6e-07		5.45e-08	5.46e-08	5.46e-08	5.62e-08	5.65e-08	5.64e-08	5.64e-08	5.65e-08	5.65e-08					1.19e-07	1.19e-07	1.18e-07	1.11e-07	1.1e-07	1.09e-07	1.16e-07	1.16e-07	1.16e-07					2.67e-07	2.82e-07	2.92e-07	2.81e-07	2.79e-07	2.8e-07	2.72e-07	2.71e-07	2.69e-07
2.24	2.48e-07	3.08e-07	3.28e-07	3.44e-07	3.56e-07	3.62e-07	3.66e-07	3.67e-07	3.66e-07	3.64e-07	3.62e-07	3.58e-07		5.39e-08	5.41e-08	5.41e-08	5.57e-08	5.6e-08	5.59e-08	5.58e-08	5.59e-08	5.6e-08					1.18e-07	1.18e-07	1.17e-07	1.1e-07	1.09e-07	1.09e-07	1.16e-07	1.16e-07	1.15e-07					2.65e-07	2.81e-07	2.9e-07	2.8e-07	2.77e-07	2.78e-07	2.7e-07	2.69e-07	2.67e-07
2.32	2.48e-07	3.06e-07	3.26e-07	3.43e-07	3.54e-07	3.6e-07	3.64e-07	3.65e-07	3.64e-07	3.62e-07	3.59e-07	3.56e-07		5.34e-08	5.35e-08	5.36e-08	5.51e-08	5.55e-08	5.53e-08	5.53e-08	5.54e-08	5.55e-08					1.17e-07	1.17e-07	1.17e-07	1.09e-07	1.09e-07	1.08e-07	1.15e-07	1.15e-07	1.14e-07					2.64e-07	2.79e-07	2.89e-07	2.78e-07	2.76e-07	2.77e-07	2.68e-07	2.67e-07	2.66e-07
2.4	2.47e-07	3.05e-07	3.25e-07	3.41e-07	3.53e-07	3.58e-07	3.61e-07	3.63e-07	3.62e-07	3.6e-07	3.57e-07	3.54e-07		5.29e-08	5.3e-08	5.31e-08	5.46e-08	5.49e-08	5.48e-08	5.48e-08	5.49e-08	5.5e-08					1.16e-07	1.16e-07	1.16e-07	1.09e-07	1.08e-07	1.07e-07	1.14e-07	1.14e-07	1.13e-07					2.63e-07	2.78e-07	2.87e-07	2.76e-07	2.74e-07	2.75e-07	2.67e-07	2.66e-07	2.64e-07
2.49	2.46e-07	3.04e-07	3.23e-07	3.39e-07	3.51e-07	3.56e-07	3.59e-07	3.6e-07	3.6e-07	3.58e-07	3.55e-07	3.51e-07		5.24e-08	5.25e-08	5.26e-08	5.41e-08	5.44e-08	5.43e-08	5.43e-08	5.44e-08	5.44e-08					1.15e-07	1.15e-07	1.15e-07	1.08e-07	1.07e-07	1.06e-07	1.13e-07	1.13e-07	1.12e-07					2.61e-07	2.76e-07	2.85e-07	2.75e-07	2.72e-07	2.73e-07	2.65e-07	2.64e-07	2.62e-07
2.58	2.45e-07	3.02e-07	3.21e-07	3.37e-07	3.49e-07	3.54e-07	3.57e-07	3.58e-07	3.57e-07	3.55e-07	3.53e-07	3.49e-07		5.19e-08	5.2e-08	5.21e-08	5.36e-08	5.39e-08	5.38e-08	5.37e-08	5.39e-08	5.39e-08					1.15e-07	1.14e-07	1.14e-07	1.07e-07	1.06e-07	1.05e-07	1.12e-07	1.12e-07	1.12e-07					2.6e-07	2.75e-07	2.84e-07	2.73e-07	2.71e-07	2.72e-07	2.63e-07	2.62e-07	2.61e-07
2.67	2.44e-07	3.01e-07	3.2e-07	3.36e-07	3.47e-07	3.52e-07	3.55e-07	3.56e-07	3.55e-07	3.53e-07	3.5e-07	3.47e-07		5.14e-08	5.16e-08	5.16e-08	5.31e-08	5.34e-08	5.33e-08	5.32e-08	5.33e-08	5.34e-08					1.14e-07	1.13e-07	1.13e-07	1.06e-07	1.05e-07	1.04e-07	1.11e-07	1.11e-07	1.11e-07					2.58e-07	2.73e-07	2.82e-07	2.72e-07	2.69e-07	2.7e-07	2.62e-07	2.61e-07	2.59e-07
2.76	2.43e-07	2.99e-07	3.18e-07	3.34e-07	3.45e-07	3.5e-07	3.53e-07	3.54e-07	3.53e-07	3.51e-07	3.48e-07	3.45e-07		5.1e-08	5.11e-08	5.11e-08	5.26e-08	5.29e-08	5.28e-08	5.27e-08	5.28e-08	5.29e-08					1.13e-07	1.13e-07	1.12e-07	1.05e-07	1.04e-07	1.04e-07	1.1e-07	1.1e-07	1.1e-07					2.57e-07	2.72e-07	2.81e-07	2.7e-07	2.68e-07	2.68e-07	2.6e-07	2.59e-07	2.58e-07
2.86	2.42e-07	2.98e-07	3.17e-07	3.32e-07	3.43e-07	3.48e-07	3.51e-07	3.52e-07	3.51e-07	3.49e-07	3.46e-07	3.42e-07		5.05e-08	5.06e-08	5.06e-08	5.21e-08	5.24e-08	5.23e-08	5.22e-08	5.23e-08	5.24e-08					1.12e-07	1.12e-07	1.11e-07	1.05e-07	1.04e-07	1.03e-07	1.1e-07	1.09e-07	1.09e-07					2.56e-07	2.7e-07	2.79e-07	2.69e-07	2.66e-07	2.67e-07	2.59e-07	2.58e-07	2.56e-07
2.96	2.41e-07	2.97e-07	3.15e-07	3.3e-07	3.41e-07	3.46e-07	3.49e-07	3.49e-07	3.48e-07	3.46e-07	3.43e-07	3.4e-07		5e-08	5.01e-08	5.01e-08	5.16e-08	5.19e-08	5.18e-08	5.17e-08	5.18e-08	5.19e-08					1.11e-07	1.11e-07	1.11e-07	1.04e-07	1.03e-07	1.02e-07	1.09e-07	1.08e-07	1.08e-07					2.54e-07	2.69e-07	2.78e-07	2.67e-07	2.65e-07	2.65e-07	2.57e-07	2.56e-07	2.55e-07
3.06	2.4e-07	2.95e-07	3.14e-07	3.29e-07	3.39e-07	3.44e-07	3.46e-07	3.47e-07	3.46e-07	3.44e-07	3.41e-07	3.38e-07		4.95e-08	4.96e-08	4.97e-08	5.11e-08	5.14e-08	5.13e-08	5.12e-08	5.13e-08	5.14e-08					1.1e-07	1.1e-07	1.1e-07	1.03e-07	1.02e-07	1.01e-07	1.08e-07	1.08e-07	1.07e-07					2.53e-07	2.67e-07	2.76e-07	2.66e-07	2.63e-07	2.64e-07	2.55e-07	2.54e-07	2.53e-07
3.17	2.39e-07	2.94e-07	3.12e-07	3.27e-07	3.37e-07	3.42e-07	3.44e-07	3.45e-07	3.44e-07	3.42e-07	3.39e-07	3.35e-07		4.9e-08	4.92e-08	4.92e-08	5.06e-08	5.09e-08	5.08e-08	5.07e-08	5.09e-08	5.09e-08					1.09e-07	1.09e-07	1.09e-07	1.02e-07	1.01e-07	1e-07	1.07e-07	1.07e-07	1.06e-07					2.51e-07	2.65e-07	2.74e-07	2.64e-07	2.62e-07	2.62e-07	2.54e-07	2.53e-07	2.51e-07
3.28	2.38e-07	2.92e-07	3.1e-07	3.25e-07	3.35e-07	3.4e-07	3.42e-07	3.43e-07	3.41e-07	3.39e-07	3.36e-07	3.33e-07		4.86e-08	4.87e-08	4.87e-08	5.02e-08	5.05e-08	5.03e-08	5.03e-08	5.04e-08	5.04e-08					1.08e-07	1.08e-07	1.08e-07	1.01e-07	1e-07	9.94e-08	1.06e-07	1.06e-07	1.05e-07					2.5e-07	2.64e-07	2.73e-07	2.63e-07	2.61e-07	2.61e-07	2.52e-07	2.51e-07	2.5e-07
3.4	2.38e-07	2.91e-07	3.09e-07	3.23e-07	3.33e-07	3.38e-07	3.4e-07	3.4e-07	3.39e-07	3.37e-07	3.34e-07	3.31e-07		4.81e-08	4.82e-08	4.83e-08	4.97e-08	5e-08	4.99e-08	4.98e-08	4.99e-08	4.99e-08					1.08e-07	1.07e-07	1.07e-07	1e-07	9.94e-08	9.86e-08	1.05e-07	1.05e-07	1.05e-07					2.49e-07	2.62e-07	2.71e-07	2.61e-07	2.59e-07	2.59e-07	2.51e-07	2.5e-07	2.48e-07
3.52	2.37e-07	2.9e-07	3.07e-07	3.21e-07	3.31e-07	3.36e-07	3.38e-07	3.38e-07	3.37e-07	3.35e-07	3.32e-07	3.28e-07		4.77e-08	4.78e-08	4.78e-08	4.92e-08	4.95e-08	4.94e-08	4.93e-08	4.94e-08	4.95e-08					1.07e-07	1.06e-07	1.06e-07	9.94e-08	9.85e-08	9.78e-08	1.04e-07	1.04e-07	1.04e-07					2.47e-07	2.61e-07	2.7e-07	2.6e-07	2.58e-07	2.58e-07	2.49e-07	2.48e-07	2.47e-07
3.64	2.36e-07	2.88e-07	3.06e-07	3.2e-07	3.29e-07	3.34e-07	3.36e-07	3.36e-07	3.35e-07	3.32e-07	3.29e-07	3.26e-07		4.72e-08	4.73e-08	4.74e-08	4.88e-08	4.9e-08	4.89e-08	4.88e-08	4.89e-08	4.9e-08					1.06e-07	1.06e-07	1.05e-07	9.86e-08	9.77e-08	9.69e-08	1.03e-07	1.03e-07	1.03e-07					2.46e-07	2.59e-07	2.68e-07	2.58e-07	2.56e-07	2.56e-07	2.48e-07	2.47e-07	2.45e-07
3.77	2.35e-07	2.87e-07	3.04e-07	3.18e-07	3.27e-07	3.31e-07	3.33e-07	3.34e-07	3.32e-07	3.3e-07	3.27e-07	3.24e-07		4.68e-08	4.69e-08	4.69e-08	4.83e-08	4.86e-08	4.85e-08	4.84e-08	4.85e-08	4.85e-08					1.05e-07	1.05e-07	1.04e-07	9.77e-08	9.69e-08	9.61e-08	1.02e-07	1.02e-07	1.02e-07					2.44e-07	2.58e-07	2.67e-07	2.57e-07	2.55e-07	2.55e-07	2.46e-07	2.45e-07	2.44e-07
3.9	2.34e-07	2.85e-07	3.03e-07	3.16e-07	3.25e-07	3.29e-07	3.31e-07	3.31e-07	3.3e-07	3.28e-07	3.25e-07	3.21e-07		4.63e-08	4.64e-08	4.65e-08	4.78e-08	4.81e-08	4.8e-08	4.79e-08	4.8e-08	4.81e-08					1.04e-07	1.04e-07	1.04e-07	9.69e-08	9.6e-08	9.53e-08	1.02e-07	1.01e-07	1.01e-07					2.43e-07	2.57e-07	2.65e-07	2.55e-07	2.53e-07	2.53e-07	2.45e-07	2.44e-07	2.42e-07
4.04	2.33e-07	2.84e-07	3.01e-07	3.14e-07	3.23e-07	3.27e-07	3.29e-07	3.29e-07	3.28e-07	3.25e-07	3.22e-07	3.19e-07		4.59e-08	4.6e-08	4.6e-08	4.74e-08	4.77e-08	4.76e-08	4.75e-08	4.76e-08	4.76e-08					1.03e-07	1.03e-07	1.03e-07	9.61e-08	9.54e-08	9.45e-08	1.01e-07	1.01e-07	1e-07					2.42e-07	2.55e-07	2.63e-07	2.54e-07	2.52e-07	2.52e-07	2.44e-07	2.42e-07	2.41e-07
4.18	2.32e-07	2.83e-07	2.99e-07	3.12e-07	3.21e-07	3.25e-07	3.27e-07	3.27e-07	3.25e-07	3.23e-07	3.2e-07	3.17e-07		4.55e-08	4.56e-08	4.56e-08	4.69e-08	4.72e-08	4.71e-08	4.7e-08	4.71e-08	4.71e-08					1.02e-07	1.02e-07	1.02e-07	9.52e-08	9.45e-08	9.36e-08	9.98e-08	9.97e-08	9.93e-08					2.4e-07	2.54e-07	2.62e-07	2.53e-07	2.51e-07	2.5e-07	2.42e-07	2.41e-07	2.4e-07
4.33	2.31e-07	2.81e-07	2.98e-07	3.11e-07	3.19e-07	3.23e-07	3.25e-07	3.24e-07	3.23e-07	3.21e-07	3.18e-07	3.14e-07		4.5e-08	4.51e-08	4.52e-08	4.65e-08	4.67e-08	4.67e-08	4.66e-08	4.67e-08	4.67e-08					1.01e-07	1.01e-07	1.01e-07	9.44e-08	9.36e-08	9.28e-08	9.91e-08	9.88e-08	9.84e-08					2.39e-07	2.52e-07	2.6e-07	2.51e-07	2.49e-07	2.49e-07	2.41e-07	2.39e-07	2.38e-07
4.48	2.3e-07	2.8e-07	2.96e-07	3.09e-07	3.17e-07	3.21e-07	3.22e-07	3.22e-07	3.21e-07	3.18e-07	3.15e-07	3.12e-07		4.46e-08	4.47e-08	4.47e-08	4.61e-08	4.63e-08	4.62e-08	4.61e-08	4.62e-08	4.62e-08					1e-07	1e-07	1e-07	9.36e-08	9.28e-08	9.2e-08	9.81e-08	9.79e-08	9.76e-08					2.38e-07	2.51e-07	2.59e-07	2.5e-07	2.48e-07	2.47e-07	2.39e-07	2.38e-07	2.37e-07
4.63	2.29e-07	2.78e-07	2.94e-07	3.07e-07	3.15e-07	3.19e-07	3.2e-07	3.2e-07	3.18e-07	3.16e-07	3.13e-07	3.1e-07		4.42e-08	4.43e-08	4.43e-08	4.57e-08	4.59e-08	4.58e-08	4.57e-08	4.58e-08	4.58e-08					9.97e-08	9.94e-08	9.93e-08	9.28e-08	9.19e-08	9.11e-08	9.71e-08	9.7e-08	9.66e-08					2.36e-07	2.49e-07	2.57e-07	2.48e-07	2.47e-07	2.46e-07	2.38e-07	2.37e-07	2.35e-07
4.8	2.28e-07	2.77e-07	2.93e-07	3.05e-07	3.13e-07	3.17e-07	3.18e-07	3.18e-07	3.16e-07	3.14e-07	3.11e-07	3.07e-07		4.38e-08	4.39e-08	4.39e-08	4.52e-08	4.54e-08	4.53e-08	4.53e-08	4.53e-08	4.54e-08					9.87e-08	9.84e-08	9.82e-08	9.2e-08	9.1e-08	9.03e-08	9.63e-08	9.6e-08	9.6e-08					2.35e-07	2.48e-07	2.56e-07	2.47e-07	2.45e-07	2.44e-07	2.36e-07	2.35e-07	2.34e-07
4.97	2.27e-07	2.75e-07	2.91e-07	3.03e-07	3.11e-07	3.15e-07	3.16e-07	3.16e-07	3.14e-07	3.12e-07	3.09e-07	3.05e-07		4.34e-08	4.34e-08	4.35e-08	4.48e-08	4.5e-08	4.49e-08	4.48e-08	4.49e-08	4.49e-08					9.77e-08	9.76e-08	9.75e-08	9.1e-08	9.02e-08	8.96e-08	9.55e-08	9.53e-08	9.51e-08					2.34e-07	2.46e-07	2.54e-07	2.45e-07	2.44e-07	2.43e-07	2.35e-07	2.34e-07	2.33e-07
5.14	2.26e-07	2.74e-07	2.9e-07	3.01e-07	3.09e-07	3.13e-07	3.14e-07	3.13e-07	3.12e-07	3.09e-07	3.06e-07	3.03e-07		4.3e-08	4.3e-08	4.31e-08	4.44e-08	4.46e-08	4.45e-08	4.44e-08	4.45e-08	4.45e-08					9.67e-08	9.66e-08	9.67e-08	9.02e-08	8.93e-08	8.84e-08	9.45e-08	9.44e-08	9.4e-08					2.32e-07	2.45e-07	2.53e-07	2.44e-07	2.42e-07	2.42e-07	2.34e-07	2.32e-07	2.31e-07
5.32	2.25e-07	2.73e-07	2.88e-07	3e-07	3.07e-07	3.11e-07	3.12e-07	3.11e-07	3.09e-07	3.07e-07	3.04e-07	3.01e-07		4.25e-08	4.26e-08	4.27e-08	4.4e-08	4.42e-08	4.41e-08	4.4e-08	4.41e-08	4.41e-08					9.59e-08	9.58e-08	9.56e-08	8.93e-08	8.84e-08	8.78e-08	9.36e-08	9.34e-08	9.31e-08					2.31e-07	2.43e-07	2.51e-07	2.42e-07	2.41e-07	2.4e-07	2.32e-07	2.31e-07	2.3e-07
5.51	2.24e-07	2.71e-07	2.86e-07	2.98e-07	3.05e-07	3.09e-07	3.09e-07	3.09e-07	3.07e-07	3.05e-07	3.02e-07	2.98e-07		4.22e-08	4.22e-08	4.23e-08	4.35e-08	4.38e-08	4.37e-08	4.36e-08	4.36e-08	4.37e-08					9.5e-08	9.47e-08	9.48e-08	8.85e-08	8.76e-08	8.7e-08	9.27e-08	9.25e-08	9.22e-08					2.3e-07	2.42e-07	2.5e-07	2.41e-07	2.39e-07	2.39e-07	2.31e-07	2.3e-07	2.28e-07
5.7	2.23e-07	2.7e-07	2.85e-07	2.96e-07	3.03e-07	3.06e-07	3.07e-07	3.07e-07	3.05e-07	3.03e-07	3e-07	2.96e-07		4.18e-08	4.18e-08	4.19e-08	4.32e-08	4.33e-08	4.32e-08	4.32e-08	4.32e-08	4.33e-08					9.41e-08	9.4e-08	9.38e-08	8.76e-08	8.67e-08	8.6e-08	9.18e-08	9.15e-08	9.14e-08					2.28e-07	2.41e-07	2.48e-07	2.4e-07	2.38e-07	2.38e-07	2.29e-07	2.28e-07	2.27e-07
5.9	2.22e-07	2.68e-07	2.83e-07	2.94e-07	3.01e-07	3.04e-07	3.05e-07	3.05e-07	3.03e-07	3e-07	2.97e-07	2.94e-07		4.14e-08	4.14e-08	4.15e-08	4.27e-08	4.29e-08	4.28e-08	4.28e-08	4.28e-08	4.29e-08					9.31e-08	9.31e-08	9.28e-08	8.68e-08	8.59e-08	8.52e-08	9.09e-08	9.07e-08	9.04e-08					2.27e-07	2.39e-07	2.47e-07	2.38e-07	2.37e-07	2.36e-07	2.28e-07	2.27e-07	2.26e-07
6.11	2.21e-07	2.67e-07	2.82e-07	2.93e-07	2.99e-07	3.02e-07	3.03e-07	3.02e-07	3.01e-07	2.98e-07	2.95e-07	2.92e-07		4.1e-08	4.1e-08	4.11e-08	4.23e-08	4.25e-08	4.24e-08	4.24e-08	4.24e-08	4.24e-08					9.23e-08	9.21e-08	9.19e-08	8.58e-08	8.5e-08	8.44e-08	9e-08	8.98e-08	8.96e-08					2.25e-07	2.38e-07	2.45e-07	2.37e-07	2.35e-07	2.35e-07	2.27e-07	2.26e-07	2.24e-07
6.32	2.2e-07	2.66e-07	2.8e-07	2.91e-07	2.97e-07	3e-07	3.01e-07	3e-07	2.98e-07	2.96e-07	2.93e-07	2.89e-07		4.06e-08	4.07e-08	4.07e-08	4.19e-08	4.21e-08	4.2e-08	4.19e-08	4.2e-08	4.2e-08					9.13e-08	9.12e-08	9.1e-08	8.52e-08	8.41e-08	8.34e-08	8.91e-08	8.88e-08	8.86e-08					2.24e-07	2.36e-07	2.44e-07	2.36e-07	2.34e-07	2.34e-07	2.25e-07	2.24e-07	2.23e-07
6.55	2.19e-07	2.64e-07	2.78e-07	2.89e-07	2.96e-07	2.98e-07	2.99e-07	2.98e-07	2.96e-07	2.94e-07	2.91e-07	2.87e-07		4.02e-08	4.03e-08	4.03e-08	4.15e-08	4.18e-08	4.16e-08	4.15e-08	4.16e-08	4.17e-08					9.03e-08	9.02e-08	8.99e-08	8.42e-08	8.34e-08	8.27e-08	8.83e-08	8.8e-08	8.77e-08					2.23e-07	2.35e-07	2.42e-07	2.34e-07	2.33e-07	2.32e-07	2.24e-07	2.23e-07	2.22e-07
6.78	2.18e-07	2.63e-07	2.77e-07	2.87e-07	2.94e-07	2.96e-07	2.97e-07	2.96e-07	2.94e-07	2.92e-07	2.89e-07	2.85e-07		3.98e-08	3.99e-08	3.99e-08	4.12e-08	4.14e-08	4.13e-08	4.11e-08	4.12e-08	4.13e-08					8.94e-08	8.93e-08	8.9e-08	8.31e-08	8.25e-08	8.16e-08	8.73e-08	8.71e-08	8.67e-08					2.21e-07	2.33e-07	2.41e-07	2.33e-07	2.31e-07	2.31e-07	2.23e-07	2.22e-07	2.2e-07
7.02	2.17e-07	2.61e-07	2.75e-07	2.86e-07	2.92e-07	2.94e-07	2.95e-07	2.94e-07	2.92e-07	2.9e-07	2.86e-07	2.83e-07		3.95e-08	3.95e-08	3.96e-08	4.08e-08	4.1e-08	4.09e-08	4.07e-08	4.09e-08	4.09e-08					8.84e-08	8.84e-08	8.82e-08	8.23e-08	8.15e-08	8.09e-08	8.62e-08	8.61e-08	8.59e-08					2.2e-07	2.32e-07	2.39e-07	2.31e-07	2.3e-07	2.3e-07	2.21e-07	2.2e-07	2.19e-07
7.26	2.16e-07	2.6e-07	2.74e-07	2.84e-07	2.9e-07	2.92e-07	2.93e-07	2.92e-07	2.9e-07	2.87e-07	2.84e-07	2.81e-07		3.91e-08	3.92e-08	3.92e-08	4.04e-08	4.06e-08	4.05e-08	4.04e-08	4.05e-08	4.05e-08					8.78e-08	8.75e-08	8.72e-08	8.16e-08	8.07e-08	8e-08	8.53e-08	8.52e-08	8.49e-08					2.19e-07	2.3e-07	2.38e-07	2.3e-07	2.29e-07	2.28e-07	2.2e-07	2.19e-07	2.18e-07
7.52	2.15e-07	2.58e-07	2.72e-07	2.82e-07	2.88e-07	2.9e-07	2.91e-07	2.9e-07	2.88e-07	2.85e-07	2.82e-07	2.79e-07		3.87e-08	3.88e-08	3.88e-08	4e-08	4.02e-08	4.01e-08	4e-08	4.01e-08	4.01e-08					8.66e-08	8.64e-08	8.63e-08	8.06e-08	7.97e-08	7.89e-08	8.45e-08	8.41e-08	8.39e-08					2.17e-07	2.29e-07	2.36e-07	2.29e-07	2.27e-07	2.27e-07	2.19e-07	2.18e-07	2.16e-07
7.78	2.14e-07	2.57e-07	2.7e-07	2.8e-07	2.86e-07	2.88e-07	2.89e-07	2.88e-07	2.86e-07	2.83e-07	2.8e-07	2.77e-07		3.84e-08	3.84e-08	3.85e-08	3.96e-08	3.98e-08	3.98e-08	3.96e-08	3.97e-08	3.97e-08					8.57e-08	8.56e-08	8.53e-08	7.97e-08	7.88e-08	7.82e-08	8.35e-08	8.33e-08	8.29e-08					2.16e-07	2.28e-07	2.35e-07	2.27e-07	2.26e-07	2.26e-07	2.17e-07	2.16e-07	2.15e-07
8.05	2.13e-07	2.56e-07	2.69e-07	2.79e-07	2.84e-07	2.86e-07	2.87e-07	2.86e-07	2.84e-07	2.81e-07	2.78e-07	2.75e-07		3.8e-08	3.81e-08	3.81e-08	3.93e-08	3.95e-08	3.94e-08	3.93e-08	3.93e-08	3.93e-08					8.49e-08	8.47e-08	8.44e-08	7.88e-08	7.8e-08	7.74e-08	8.26e-08	8.22e-08	8.21e-08					2.15e-07	2.26e-07	2.33e-07	2.26e-07	2.25e-07	2.24e-07	2.16e-07	2.15e-07	2.14e-07
8.34	2.12e-07	2.54e-07	2.67e-07	2.77e-07	2.82e-07	2.85e-07	2.85e-07	2.84e-07	2.82e-07	2.79e-07	2.76e-07	2.73e-07		3.77e-08	3.77e-08	3.78e-08	3.89e-08	3.91e-08	3.9e-08	3.89e-08	3.9e-08	3.9e-08					8.37e-08	8.38e-08	8.35e-08	7.78e-08	7.72e-08	7.66e-08	8.15e-08	8.16e-08	8.13e-08					2.13e-07	2.25e-07	2.32e-07	2.24e-07	2.23e-07	2.23e-07	2.15e-07	2.14e-07	2.12e-07
8.63	2.11e-07	2.53e-07	2.66e-07	2.75e-07	2.8e-07	2.83e-07	2.83e-07	2.82e-07	2.8e-07	2.77e-07	2.74e-07	2.71e-07		3.73e-08	3.74e-08	3.74e-08	3.85e-08	3.87e-08	3.87e-08	3.85e-08	3.86e-08	3.86e-08					8.27e-08	8.28e-08	8.24e-08	7.71e-08	7.62e-08	7.54e-08	8.05e-08	8.04e-08	8.01e-08					2.12e-07	2.23e-07	2.3e-07	2.23e-07	2.22e-07	2.22e-07	2.13e-07	2.12e-07	2.11e-07
8.93	2.1e-07	2.51e-07	2.64e-07	2.73e-07	2.79e-07	2.81e-07	2.81e-07	2.8e-07	2.78e-07	2.75e-07	2.72e-07	2.69e-07		3.7e-08	3.71e-08	3.71e-08	3.82e-08	3.84e-08	3.83e-08	3.82e-08	3.82e-08	3.83e-08					8.19e-08	8.17e-08	8.15e-08	7.6e-08	7.53e-08	7.46e-08	7.96e-08	7.94e-08	7.91e-08					2.11e-07	2.22e-07	2.29e-07	2.22e-07	2.21e-07	2.2e-07	2.12e-07	2.11e-07	2.1e-07
9.25	2.09e-07	2.5e-07	2.63e-07	2.72e-07	2.77e-07	2.79e-07	2.79e-07	2.78e-07	2.76e-07	2.73e-07	2.7e-07	2.66e-07		3.66e-08	3.67e-08	3.67e-08	3.78e-08	3.8e-08	3.79e-08	3.78e-08	3.79e-08	3.79e-08					8.09e-08	8.08e-08	8.05e-08	7.5e-08	7.43e-08	7.37e-08	7.87e-08	7.85e-08	7.83e-08					2.09e-07	2.2e-07	2.27e-07	2.2e-07	2.2e-07	2.19e-07	2.11e-07	2.1e-07	2.09e-07
9.57	2.08e-07	2.49e-07	2.61e-07	2.7e-07	2.75e-07	2.77e-07	2.77e-07	2.76e-07	2.74e-07	2.71e-07	2.68e-07	2.65e-07		3.63e-08	3.64e-08	3.64e-08	3.75e-08	3.76e-08	3.76e-08	3.75e-08	3.75e-08	3.75e-08					7.98e-08	7.98e-08	7.96e-08	7.41e-08	7.34e-08	7.29e-08	7.78e-08	7.75e-08	7.74e-08					2.08e-07	2.19e-07	2.26e-07	2.19e-07	2.18e-07	2.18e-07	2.1e-07	2.09e-07	2.07e-07
9.91	2.07e-07	2.47e-07	2.6e-07	2.68e-07	2.73e-07	2.75e-07	2.75e-07	2.74e-07	2.72e-07	2.69e-07	2.66e-07	2.63e-07		3.59e-08	3.6e-08	3.6e-08	3.71e-08	3.73e-08	3.72e-08	3.71e-08	3.72e-08	3.72e-08					7.9e-08	7.88e-08	7.85e-08	7.33e-08	7.26e-08	7.19e-08	7.67e-08	7.66e-08	7.64e-08					2.07e-07	2.18e-07	2.25e-07	2.18e-07	2.17e-07	2.17e-07	2.08e-07	2.07e-07	2.06e-07
10.3	2.06e-07	2.46e-07	2.58e-07	2.67e-07	2.71e-07	2.73e-07	2.73e-07	2.72e-07	2.7e-07	2.67e-07	2.64e-07	2.61e-07		3.56e-08	3.57e-08	3.57e-08	3.68e-08	3.7e-08	3.69e-08	3.68e-08	3.68e-08	3.68e-08					7.78e-08	7.78e-08	7.76e-08	7.24e-08	7.16e-08	7.1e-08	7.56e-08	7.56e-08	7.53e-08					2.05e-07	2.16e-07	2.23e-07	2.17e-07	2.16e-07	2.16e-07	2.07e-07	2.06e-07	2.05e-07
10.6	2.05e-07	2.44e-07	2.56e-07	2.65e-07	2.7e-07	2.71e-07	2.71e-07	2.7e-07	2.68e-07	2.65e-07	2.62e-07	2.59e-07		3.53e-08	3.54e-08	3.54e-08	3.64e-08	3.66e-08	3.65e-08	3.64e-08	3.65e-08	3.65e-08					7.7e-08	7.69e-08	7.66e-08	7.14e-08	7.07e-08	7.01e-08	7.48e-08	7.45e-08	7.45e-08					2.04e-07	2.15e-07	2.22e-07	2.15e-07	2.14e-07	2.14e-07	2.06e-07	2.05e-07	2.04e-07
11	2.04e-07	2.43e-07	2.55e-07	2.63e-07	2.68e-07	2.69e-07	2.69e-07	2.68e-07	2.66e-07	2.63e-07	2.6e-07	2.57e-07		3.5e-08	3.5e-08	3.5e-08	3.61e-08	3.63e-08	3.62e-08	3.61e-08	3.61e-08	3.62e-08					7.59e-08	7.58e-08	7.57e-08	7.05e-08	6.97e-08	6.91e-08	7.38e-08	7.37e-08	7.35e-08					2.03e-07	2.13e-07	2.2e-07	2.14e-07	2.13e-07	2.13e-07	2.04e-07	2.04e-07	2.02e-07
11.4	2.03e-07	2.42e-07	2.54e-07	2.62e-07	2.66e-07	2.68e-07	2.67e-07	2.66e-07	2.64e-07	2.61e-07	2.58e-07	2.55e-07		3.47e-08	3.47e-08	3.47e-08	3.58e-08	3.59e-08	3.59e-08	3.57e-08	3.58e-08	3.58e-08					7.49e-08	7.48e-08	7.46e-08	6.95e-08	6.88e-08	6.81e-08	7.29e-08	7.27e-08	7.24e-08					2.01e-07	2.12e-07	2.19e-07	2.13e-07	2.12e-07	2.12e-07	2.03e-07	2.02e-07	2.01e-07
11.8	2.02e-07	2.4e-07	2.52e-07	2.6e-07	2.64e-07	2.66e-07	2.66e-07	2.64e-07	2.62e-07	2.59e-07	2.56e-07	2.53e-07		3.43e-08	3.44e-08	3.44e-08	3.54e-08	3.56e-08	3.55e-08	3.54e-08	3.54e-08	3.55e-08					7.39e-08	7.38e-08	7.36e-08	6.85e-08	6.77e-08	6.73e-08	7.17e-08	7.18e-08	7.12e-08					2e-07	2.1e-07	2.17e-07	2.11e-07	2.11e-07	2.11e-07	2.02e-07	2.01e-07	2e-07
12.2	2.01e-07	2.39e-07	2.5e-07	2.58e-07	2.63e-07	2.64e-07	2.64e-07	2.62e-07	2.6e-07	2.57e-07	2.54e-07	2.51e-07		3.4e-08	3.41e-08	3.41e-08	3.51e-08	3.52e-08	3.52e-08	3.51e-08	3.51e-08	3.51e-08					7.28e-08	7.25e-08	7.25e-08	6.76e-08	6.7e-08	6.64e-08	7.08e-08	7.07e-08	7.03e-08					1.99e-07	2.09e-07	2.16e-07	2.1e-07	2.09e-07	2.09e-07	2.01e-07	2e-07	1.99e-07
12.6	2e-07	2.38e-07	2.49e-07	2.57e-07	2.61e-07	2.62e-07	2.62e-07	2.6e-07	2.58e-07	2.56e-07	2.52e-07	2.49e-07		3.37e-08	3.38e-08	3.38e-08	3.48e-08	3.49e-08	3.49e-08	3.47e-08	3.48e-08	3.48e-08					7.17e-08	7.17e-08	7.16e-08	6.65e-08	6.61e-08	6.54e-08	6.98e-08	6.97e-08	6.94e-08					1.97e-07	2.07e-07	2.14e-07	2.09e-07	2.08e-07	2.08e-07	1.99e-07	1.98e-07	1.97e-07
13.1	1.99e-07	2.36e-07	2.47e-07	2.55e-07	2.59e-07	2.6e-07	2.6e-07	2.58e-07	2.56e-07	2.54e-07	2.5e-07	2.47e-07		3.34e-08	3.35e-08	3.35e-08	3.45e-08	3.46e-08	3.45e-08	3.44e-08	3.45e-08	3.45e-08					7.09e-08	7.06e-08	7.06e-08	6.56e-08	6.52e-08	6.45e-08	6.87e-08	6.87e-08	6.86e-08					1.96e-07	2.06e-07	2.13e-07	2.07e-07	2.07e-07	2.07e-07	1.98e-07	1.97e-07	1.96e-07
13.5	1.98e-07	2.35e-07	2.46e-07	2.53e-07	2.57e-07	2.58e-07	2.58e-07	2.57e-07	2.54e-07	2.52e-07	2.49e-07	2.45e-07		3.31e-08	3.31e-08	3.31e-08	3.41e-08	3.43e-08	3.42e-08	3.41e-08	3.41e-08	3.42e-08					6.97e-08	6.94e-08	6.95e-08	6.48e-08	6.4e-08	6.34e-08	6.77e-08	6.76e-08	6.75e-08					1.94e-07	2.05e-07	2.11e-07	2.06e-07	2.05e-07	2.05e-07	1.97e-07	1.96e-07	1.95e-07
14	1.96e-07	2.34e-07	2.44e-07	2.52e-07	2.55e-07	2.57e-07	2.56e-07	2.55e-07	2.52e-07	2.5e-07	2.47e-07	2.43e-07		3.28e-08	3.28e-08	3.28e-08	3.38e-08	3.39e-08	3.39e-08	3.38e-08	3.38e-08	3.39e-08					6.88e-08	6.87e-08	6.84e-08	6.38e-08	6.3e-08	6.25e-08	6.69e-08	6.66e-08	6.64e-08					1.93e-07	2.03e-07	2.1e-07	2.05e-07	2.04e-07	2.04e-07	1.96e-07	1.95e-07	1.94e-07
14.5	1.95e-07	2.32e-07	2.43e-07	2.5e-07	2.54e-07	2.55e-07	2.54e-07	2.53e-07	2.51e-07	2.48e-07	2.45e-07	2.42e-07		3.25e-08	3.25e-08	3.25e-08	3.35e-08	3.36e-08	3.36e-08	3.35e-08	3.35e-08	3.35e-08					6.77e-08	6.76e-08	6.75e-08	6.29e-08	6.2e-08	6.14e-08	6.59e-08	6.56e-08	6.53e-08					1.92e-07	2.02e-07	2.08e-07	2.03e-07	2.03e-07	2.03e-07	1.94e-07	1.93e-07	1.93e-07
15	1.94e-07	2.31e-07	2.42e-07	2.48e-07	2.52e-07	2.53e-07	2.53e-07	2.51e-07	2.49e-07	2.46e-07	2.43e-07	2.4e-07		3.22e-08	3.22e-08	3.22e-08	3.32e-08	3.33e-08	3.33e-08	3.32e-08	3.32e-08	3.32e-08					6.66e-08	6.66e-08	6.65e-08	6.18e-08	6.12e-08	6.06e-08	6.47e-08	6.46e-08	6.43e-08					1.9e-07	2e-07	2.07e-07	2.02e-07	2.01e-07	2.01e-07	1.93e-07	1.92e-07	1.91e-07
15.5	1.93e-07	2.3e-07	2.4e-07	2.47e-07	2.5e-07	2.51e-07	2.51e-07	2.49e-07	2.47e-07	2.44e-07	2.41e-07	2.38e-07		3.19e-08	3.19e-08	3.19e-08	3.29e-08	3.3e-08	3.3e-08	3.28e-08	3.29e-08	3.29e-08					6.54e-08	6.54e-08	6.54e-08	6.07e-08	6.02e-08	5.96e-08	6.36e-08	6.35e-08	6.36e-08					1.89e-07	1.99e-07	2.05e-07	2.01e-07	2e-07	2e-07	1.92e-07	1.91e-07	1.9e-07
16.1	1.92e-07	2.28e-07	2.39e-07	2.45e-07	2.48e-07	2.49e-07	2.49e-07	2.47e-07	2.45e-07	2.42e-07	2.39e-07	2.36e-07		3.16e-08	3.16e-08	3.16e-08	3.25e-08	3.27e-08	3.27e-08	3.26e-08	3.26e-08	3.26e-08					6.44e-08	6.44e-08	6.43e-08	5.97e-08	5.92e-08	5.86e-08	6.27e-08	6.28e-08	6.22e-08					1.88e-07	1.97e-07	2.04e-07	1.99e-07	1.99e-07	1.99e-07	1.91e-07	1.9e-07	1.89e-07
16.6	1.91e-07	2.27e-07	2.37e-07	2.44e-07	2.47e-07	2.48e-07	2.47e-07	2.45e-07	2.43e-07	2.41e-07	2.37e-07	2.34e-07		3.13e-08	3.13e-08	3.13e-08	3.23e-08	3.24e-08	3.23e-08	3.22e-08	3.23e-08	3.23e-08					6.33e-08	6.33e-08	6.32e-08	5.88e-08	5.82e-08	5.77e-08	6.16e-08	6.15e-08	6.14e-08					1.86e-07	1.96e-07	2.02e-07	1.98e-07	1.98e-07	1.98e-07	1.89e-07	1.89e-07	1.88e-07
17.2	1.9e-07	2.26e-07	2.35e-07	2.42e-07	2.45e-07	2.46e-07	2.45e-07	2.44e-07	2.41e-07	2.39e-07	2.36e-07	2.32e-07		3.09e-08	3.1e-08	3.1e-08	3.19e-08	3.21e-08	3.21e-08	3.19e-08	3.2e-08	3.2e-08					6.26e-08	6.22e-08	6.41e-08	5.79e-08	5.75e-08	5.65e-08	6.07e-08	6.02e-08	6.02e-08					1.85e-07	1.95e-07	2.01e-07	1.97e-07	1.96e-07	1.96e-07	1.88e-07	1.88e-07	1.86e-07
17.8	1.89e-07	2.24e-07	2.34e-07	2.4e-07	2.43e-07	2.44e-07	2.43e-07	2.42e-07	2.4e-07	2.37e-07	2.34e-07	2.31e-07		3.07e-08	3.08e-08	3.08e-08	3.15e-08	3.18e-08	3.18e-08	3.16e-08	3.16e-08	3.17e-08					6.08e-08	6.16e-08	6.08e-08	5.68e-08	5.6e-08	5.6e-08	5.96e-08	5.95e-08	5.92e-08					1.83e-07	1.93e-07	1.99e-07	1.95e-07	1.95e-07	1.95e-07	1.87e-07	1.86e-07	1.85e-07
18.5	1.88e-07	2.23e-07	2.33e-07	2.38e-07	2.42e-07	2.42e-07	2.42e-07	2.4e-07	2.38e-07	2.35e-07	2.32e-07	2.29e-07		3.04e-08	3.04e-08	3.04e-08	3.14e-08	3.15e-08	3.14e-08	3.13e-08	3.14e-08	3.14e-08					6.01e-08	6.04e-08	6.02e-08	5.56e-08	5.54e-08	5.48e-08	5.88e-08	5.8e-08	5.81e-08					1.82e-07	1.92e-07	1.98e-07	1.94e-07	1.94e-07	1.94e-07	1.86e-07	1.85e-07	1.84e-07
19.1	1.87e-07	2.21e-07	2.31e-07	2.37e-07	2.4e-07	2.4e-07	2.4e-07	2.38e-07	2.36e-07	2.33e-07	2.3e-07	2.27e-07		3.01e-08	3.01e-08	3.02e-08	3.1e-08	3.12e-08	3.12e-08	3.1e-08	3.1e-08	3.11e-08					5.86e-08	5.84e-08	5.9e-08	5.52e-08	5.46e-08	5.36e-08	5.74e-08	5.7e-08	5.67e-08					1.81e-07	1.9e-07	1.96e-07	1.92e-07	1.92e-07	1.92e-07	1.85e-07	1.84e-07	1.83e-07
19.8	1.86e-07	2.2e-07	2.29e-07	2.35e-07	2.38e-07	2.39e-07	2.38e-07	2.36e-07	2.34e-07	2.31e-07	2.28e-07	2.25e-07		2.99e-08	2.99e-08	2.99e-08	3.08e-08	3.09e-08	3.08e-08	3.07e-08	3.07e-08	3.09e-08					5.8e-08	5.81e-08	5.76e-08	5.32e-08	5.31e-08	5.22e-08	5.66e-08	5.61e-08	5.61e-08					1.79e-07	1.89e-07	1.95e-07	1.91e-07	1.91e-07	1.91e-07	1.83e-07	1.82e-07	1.82e-07
20.5	1.85e-07	2.19e-07	2.28e-07	2.34e-07	2.36e-07	2.37e-07	2.36e-07	2.34e-07	2.32e-07	2.3e-07	2.26e-07	2.23e-07		2.95e-08	2.96e-08	2.96e-08	3.05e-08	3.06e-08	3.06e-08	3.05e-08	3.04e-08	3.05e-08					5.68e-08	5.71e-08	5.71e-08	5.25e-08	5.25e-08	5.16e-08	5.52e-08	5.55e-08	5.56e-08					1.78e-07	1.87e-07	1.93e-07	1.9e-07	1.9e-07	1.89e-07	1.82e-07	1.81e-07	1.8e-07
21.2	1.84e-07	2.17e-07	2.26e-07	2.32e-07	2.35e-07	2.35e-07	2.34e-07	2.32e-07	2.3e-07	2.28e-07	2.25e-07	2.22e-07		2.93e-08	2.93e-08	2.94e-08	3.02e-08	3.02e-08	3.03e-08	3.01e-08	3.02e-08	3.02e-08					5.61e-08	5.59e-08	5.58e-08	5.21e-08	5.13e-08	5.09e-08	5.36e-08	5.42e-08	5.41e-08					1.77e-07	1.86e-07	1.92e-07	1.89e-07	1.89e-07	1.88e-07	1.81e-07	1.8e-07	1.79e-07
21.9	1.82e-07	2.16e-07	2.25e-07	2.3e-07	2.33e-07	2.33e-07	2.32e-07	2.31e-07	2.29e-07	2.26e-07	2.23e-07	2.2e-07		2.89e-08	2.9e-08	2.9e-08	2.99e-08	3e-08	2.99e-08	2.98e-08	2.99e-08	3e-08					5.47e-08	5.49e-08	5.49e-08	5.12e-08	4.98e-08	4.95e-08	5.32e-08	5.33e-08	5.32e-08					1.75e-07	1.84e-07	1.9e-07	1.87e-07	1.87e-07	1.87e-07	1.8e-07	1.79e-07	1.77e-07
22.7	1.81e-07	2.15e-07	2.23e-07	2.29e-07	2.31e-07	2.31e-07	2.31e-07	2.29e-07	2.27e-07	2.24e-07	2.21e-07	2.18e-07		2.87e-08	2.87e-08	2.88e-08	2.96e-08	2.97e-08	2.96e-08	2.96e-08	2.96e-08	2.96e-08					5.34e-08	5.33e-08	5.4e-08	4.95e-08	5.01e-08	4.88e-08	5.3e-08	5.24e-08	5.22e-08					1.74e-07	1.83e-07	1.89e-07	1.86e-07	1.86e-07	1.86e-07	1.78e-07	1.78e-07	1.76e-07
23.5	1.8e-07	2.13e-07	2.22e-07	2.27e-07	2.29e-07	2.29e-07	2.29e-07	2.27e-07	2.25e-07	2.22e-07	2.19e-07	2.16e-07		2.84e-08	2.84e-08	2.85e-08	2.92e-08	2.94e-08	2.94e-08	2.92e-08	2.92e-08	2.94e-08					5.26e-08	5.32e-08	5.3e-08	4.86e-08	4.85e-08	4.79e-08	5.13e-08	5.12e-08	5.14e-08					1.72e-07	1.81e-07	1.87e-07	1.85e-07	1.84e-07	1.84e-07	1.77e-07	1.76e-07	1.75e-07
24.3	1.79e-07	2.12e-07	2.2e-07	2.25e-07	2.27e-07	2.28e-07	2.27e-07	2.25e-07	2.23e-07	2.2e-07	2.17e-07	2.14e-07		2.82e-08	2.82e-08	2.82e-08	2.9e-08	2.9e-08	2.9e-08	2.9e-08	2.9e-08	2.9e-08					5.15e-08	5.1e-08	5.18e-08	4.83e-08	4.73e-08	4.73e-08	5.01e-08	4.94e-08	4.96e-08					1.71e-07	1.8e-07	1.85e-07	1.83e-07	1.83e-07	1.82e-07	1.76e-07	1.75e-07	1.74e-07
25.2	1.78e-07	2.1e-07	2.19e-07	2.23e-07	2.26e-07	2.26e-07	2.25e-07	2.23e-07	2.21e-07	2.18e-07	2.15e-07	2.12e-07		2.78e-08	2.79e-08	2.79e-08	2.86e-08	2.89e-08	2.87e-08	2.86e-08	2.88e-08	2.88e-08					5.06e-08	5.04e-08	5.08e-08	4.68e-08	4.6e-08	4.54e-08	4.92e-08	4.86e-08	4.83e-08					1.7e-07	1.78e-07	1.84e-07	1.82e-07	1.82e-07	1.81e-07	1.74e-07	1.74e-07	1.73e-07
26.1	1.77e-07	2.09e-07	2.17e-07	2.22e-07	2.24e-07	2.24e-07	2.23e-07	2.21e-07	2.19e-07	2.17e-07	2.14e-07	2.11e-07		2.76e-08	2.76e-08	2.77e-08	2.84e-08	2.85e-08	2.85e-08	2.84e-08	2.84e-08	2.85e-08					4.95e-08	4.92e-08	4.93e-08	4.57e-08	4.55e-08	4.46e-08	4.8e-08	4.8e-08	4.76e-08					1.68e-07	1.77e-07	1.83e-07	1.8e-07	1.8e-07	1.8e-07	1.73e-07	1.72e-07	1.72e-07
27	1.76e-07	2.08e-07	2.16e-07	2.2e-07	2.22e-07	2.22e-07	2.21e-07	2.19e-07	2.17e-07	2.15e-07	2.12e-07	2.09e-07		2.73e-08	2.74e-08	2.74e-08	2.82e-08	2.82e-08	2.82e-08	2.81e-08	2.81e-08	2.82e-08					4.85e-08	4.82e-08	4.85e-08	4.44e-08	4.41e-08	4.37e-08	4.69e-08	4.63e-08	4.63e-08					1.67e-07	1.76e-07	1.81e-07	1.79e-07	1.79e-07	1.79e-07	1.71e-07	1.71e-07	1.7e-07
27.9	1.75e-07	2.06e-07	2.14e-07	2.18e-07	2.2e-07	2.2e-07	2.19e-07	2.17e-07	2.15e-07	2.13e-07	2.1e-07	2.07e-07		2.71e-08	2.71e-08	2.71e-08	2.78e-08	2.79e-08	2.8e-08	2.78e-08	2.79e-08	2.79e-08					4.76e-08	4.73e-08	4.76e-08	4.4e-08	4.32e-08	4.29e-08	4.53e-08	4.62e-08	4.58e-08					1.66e-07	1.74e-07	1.79e-07	1.78e-07	1.78e-07	1.77e-07	1.7e-07	1.7e-07	1.69e-07
28.9	1.73e-07	2.05e-07	2.12e-07	2.16e-07	2.18e-07	2.18e-07	2.17e-07	2.16e-07	2.13e-07	2.11e-07	2.08e-07	2.05e-07		2.68e-08	2.68e-08	2.69e-08	2.76e-08	2.77e-08	2.76e-08	2.76e-08	2.76e-08	2.76e-08					4.6e-08	4.64e-08	4.57e-08	4.29e-08	4.21e-08	4.18e-08	4.44e-08	4.46e-08	4.47e-08					1.64e-07	1.73e-07	1.78e-07	1.76e-07	1.76e-07	1.76e-07	1.69e-07	1.68e-07	1.67e-07
29.9	1.72e-07	2.03e-07	2.11e-07	2.15e-07	2.16e-07	2.16e-07	2.15e-07	2.14e-07	2.12e-07	2.09e-07	2.06e-07	2.03e-07		2.65e-08	2.66e-08	2.66e-08	2.73e-08	2.73e-08	2.74e-08	2.72e-08	2.73e-08	2.74e-08					4.46e-08	4.55e-08	4.48e-08	4.17e-08	4.12e-08	4.09e-08	4.4e-08	4.38e-08	4.34e-08					1.63e-07	1.71e-07	1.76e-07	1.75e-07	1.75e-07	1.75e-07	1.68e-07	1.67e-07	1.66e-07
31	1.71e-07	2.02e-07	2.09e-07	2.13e-07	2.14e-07	2.14e-07	2.14e-07	2.12e-07	2.1e-07	2.07e-07	2.04e-07	2.01e-07		2.63e-08	2.62e-08	2.63e-08	2.7e-08	2.71e-08	2.71e-08	2.7e-08	2.7e-08	2.7e-08					4.38e-08	4.42e-08	4.42e-08	4.09e-08	4.03e-08	4.03e-08	4.28e-08	4.29e-08	4.24e-08					1.61e-07	1.69e-07	1.75e-07	1.73e-07	1.73e-07	1.73e-07	1.66e-07	1.66e-07	1.65e-07
32.1	1.7e-07	2e-07	2.07e-07	2.11e-07	2.13e-07	2.12e-07	2.12e-07	2.1e-07	2.08e-07	2.05e-07	2.02e-07	1.99e-07		2.6e-08	2.61e-08	2.6e-08	2.67e-08	2.68e-08	2.68e-08	2.67e-08	2.68e-08	2.68e-08					4.29e-08	4.33e-08	4.27e-08	3.98e-08	3.93e-08	3.86e-08	4.16e-08	4.22e-08	4.12e-08					1.6e-07	1.68e-07	1.73e-07	1.72e-07	1.72e-07	1.72e-07	1.65e-07	1.65e-07	1.64e-07
33.2	1.69e-07	1.99e-07	2.06e-07	2.09e-07	2.11e-07	2.11e-07	2.1e-07	2.08e-07	2.06e-07	2.03e-07	2e-07	1.98e-07		2.57e-08	2.58e-08	2.57e-08	2.65e-08	2.65e-08	2.65e-08	2.64e-08	2.64e-08	2.65e-08					4.19e-08	4.19e-08	4.19e-08	3.86e-08	3.81e-08	3.79e-08	4.1e-08	4.05e-08	4.06e-08					1.59e-07	1.66e-07	1.72e-07	1.71e-07	1.71e-07	1.71e-07	1.64e-07	1.63e-07	1.63e-07
34.4	1.68e-07	1.97e-07	2.04e-07	2.08e-07	2.09e-07	2.09e-07	2.08e-07	2.06e-07	2.04e-07	2.01e-07	1.98e-07	1.96e-07		2.55e-08	2.54e-08	2.55e-08	2.62e-08	2.62e-08	2.62e-08	2.61e-08	2.62e-08	2.62e-08					4.07e-08	4.06e-08	4.08e-08	3.76e-08	3.74e-08	3.68e-08	3.95e-08	3.97e-08	3.95e-08					1.57e-07	1.65e-07	1.7e-07	1.69e-07	1.69e-07	1.69e-07	1.63e-07	1.62e-07	1.61e-07
35.6	1.67e-07	1.96e-07	2.02e-07	2.05e-07	2.07e-07	2.06e-07	2.06e-07	2.04e-07	2.02e-07	1.99e-07	1.96e-07	1.94e-07		2.52e-08	2.52e-08	2.52e-08	2.59e-08	2.6e-08	2.6e-08	2.59e-08	2.58e-08	2.59e-08					3.98e-08	4e-08	3.96e-08	3.66e-08	3.63e-08	3.63e-08	3.88e-08	3.86e-08	3.88e-08					1.56e-07	1.63e-07	1.68e-07	1.68e-07	1.68e-07	1.67e-07	1.61e-07	1.61e-07	1.6e-07
36.8	1.65e-07	1.94e-07	2.01e-07	2.04e-07	2.05e-07	2.05e-07	2.03e-07	2.02e-07	2e-07	1.97e-07	1.95e-07	1.92e-07		2.49e-08	2.5e-08	2.5e-08	2.56e-08	2.57e-08	2.57e-08	2.56e-08	2.56e-08	2.57e-08					3.86e-08	3.88e-08	3.88e-08	3.57e-08	3.55e-08	3.5e-08	3.77e-08	3.76e-08	3.75e-08					1.54e-07	1.62e-07	1.67e-07	1.66e-07	1.66e-07	1.66e-07	1.6e-07	1.59e-07	1.59e-07
38.1	1.64e-07	1.93e-07	1.99e-07	2.02e-07	2.03e-07	2.03e-07	2.02e-07	2e-07	1.98e-07	1.95e-07	1.93e-07	1.9e-07		2.46e-08	2.47e-08	2.47e-08	2.54e-08	2.54e-08	2.54e-08	2.53e-08	2.53e-08	2.53e-08					3.74e-08	3.74e-08	3.79e-08	3.49e-08	3.45e-08	3.41e-08	3.67e-08	3.67e-08	3.62e-08					1.53e-07	1.61e-07	1.65e-07	1.65e-07	1.65e-07	1.64e-07	1.59e-07	1.58e-07	1.58e-07
39.4	1.63e-07	1.91e-07	1.97e-07	2e-07	2.01e-07	2e-07	1.99e-07	1.97e-07	1.96e-07	1.93e-07	1.91e-07	1.88e-07		2.44e-08	2.44e-08	2.44e-08	2.51e-08	2.51e-08	2.51e-08	2.5e-08	2.5e-08	2.51e-08					3.67e-08	3.64e-08	3.65e-08	3.4e-08	3.35e-08	3.33e-08	3.57e-08	3.56e-08	3.55e-08					1.52e-07	1.59e-07	1.64e-07	1.63e-07	1.64e-07	1.63e-07	1.57e-07	1.57e-07	1.56e-07
40.8	1.62e-07	1.9e-07	1.96e-07	1.98e-07	1.99e-07	1.98e-07	1.97e-07	1.95e-07	1.93e-07	1.91e-07	1.89e-07	1.86e-07		2.41e-08	2.42e-08	2.42e-08	2.48e-08	2.48e-08	2.48e-08	2.47e-08	2.47e-08	2.48e-08					3.59e-08	3.52e-08	3.54e-08	3.31e-08	3.26e-08	3.2e-08	3.47e-08	3.47e-08	3.46e-08					1.5e-07	1.57e-07	1.62e-07	1.62e-07	1.62e-07	1.62e-07	1.56e-07	1.55e-07	1.55e-07
42.3	1.6e-07	1.88e-07	1.94e-07	1.96e-07	1.97e-07	1.96e-07	1.95e-07	1.93e-07	1.92e-07	1.89e-07	1.87e-07	1.84e-07		2.38e-08	2.38e-08	2.39e-08	2.45e-08	2.45e-08	2.45e-08	2.44e-08	2.45e-08	2.45e-08					3.45e-08	3.47e-08	3.46e-08	3.21e-08	3.18e-08	3.15e-08	3.36e-08	3.36e-08	3.39e-08					1.49e-07	1.56e-07	1.61e-07	1.61e-07	1.61e-07	1.61e-07	1.55e-07	1.54e-07	1.53e-07
43.8	1.59e-07	1.87e-07	1.92e-07	1.94e-07	1.95e-07	1.94e-07	1.93e-07	1.91e-07	1.89e-07	1.87e-07	1.84e-07	1.82e-07		2.36e-08	2.36e-08	2.36e-08	2.42e-08	2.43e-08	2.43e-08	2.42e-08	2.43e-08	2.42e-08					3.4e-08	3.37e-08	3.37e-08	3.09e-08	3.07e-08	3.04e-08	3.26e-08	3.3e-08	3.26e-08					1.47e-07	1.54e-07	1.59e-07	1.59e-07	1.59e-07	1.59e-07	1.53e-07	1.52e-07	1.52e-07
45.3	1.58e-07	1.84e-07	1.9e-07	1.92e-07	1.93e-07	1.92e-07	1.91e-07	1.89e-07	1.87e-07	1.85e-07	1.82e-07	1.8e-07		2.33e-08	2.34e-08	2.34e-08	2.39e-08	2.4e-08	2.4e-08	2.39e-08	2.4e-08	2.39e-08					3.25e-08	3.28e-08	3.26e-08	3.03e-08	2.99e-08	2.95e-08	3.16e-08	3.22e-08	3.17e-08					1.45e-07	1.53e-07	1.57e-07	1.58e-07	1.58e-07	1.58e-07	1.52e-07	1.52e-07	1.5e-07
46.9	1.56e-07	1.83e-07	1.88e-07	1.9e-07	1.91e-07	1.9e-07	1.89e-07	1.87e-07	1.85e-07	1.83e-07	1.8e-07	1.78e-07		2.31e-08	2.3e-08	2.31e-08	2.36e-08	2.37e-08	2.37e-08	2.36e-08	2.37e-08	2.37e-08					3.17e-08	3.17e-08	3.16e-08	2.95e-08	2.9e-08	2.87e-08	3.1e-08	3.08e-08	3.08e-08					1.44e-07	1.51e-07	1.56e-07	1.56e-07	1.56e-07	1.56e-07	1.5e-07	1.5e-07	1.49e-07
48.5	1.55e-07	1.81e-07	1.86e-07	1.88e-07	1.88e-07	1.88e-07	1.87e-07	1.85e-07	1.83e-07	1.81e-07	1.78e-07	1.76e-07		2.27e-08	2.28e-08	2.28e-08	2.34e-08	2.34e-08	2.34e-08	2.33e-08	2.34e-08	2.34e-08					3.1e-08	3.07e-08	3.09e-08	2.85e-08	2.81e-08	2.8e-08	3.01e-08	2.99e-08	2.98e-08					1.43e-07	1.5e-07	1.54e-07	1.55e-07	1.55e-07	1.55e-07	1.49e-07	1.49e-07	1.48e-07
50.2	1.54e-07	1.8e-07	1.85e-07	1.86e-07	1.86e-07	1.86e-07	1.85e-07	1.83e-07	1.81e-07	1.79e-07	1.76e-07	1.74e-07		2.25e-08	2.26e-08	2.26e-08	2.3e-08	2.31e-08	2.31e-08	2.31e-08	2.31e-08	2.31e-08					2.97e-08	2.98e-08	2.97e-08	2.76e-08	2.74e-08	2.71e-08	2.89e-08	2.92e-08	2.91e-08					1.41e-07	1.48e-07	1.53e-07	1.53e-07	1.53e-07	1.53e-07	1.47e-07	1.47e-07	1.47e-07
52	1.53e-07	1.78e-07	1.82e-07	1.84e-07	1.84e-07	1.84e-07	1.82e-07	1.8e-07	1.79e-07	1.77e-07	1.74e-07	1.72e-07		2.22e-08	2.23e-08	2.23e-08	2.27e-08	2.28e-08	2.28e-08	2.28e-08	2.28e-08	2.28e-08					2.88e-08	2.87e-08	2.88e-08	2.66e-08	2.65e-08	2.62e-08	2.82e-08	2.81e-08	2.82e-08					1.4e-07	1.47e-07	1.51e-07	1.51e-07	1.52e-07	1.52e-07	1.46e-07	1.46e-07	1.45e-07
53.8	1.51e-07	1.76e-07	1.81e-07	1.82e-07	1.82e-07	1.82e-07	1.8e-07	1.78e-07	1.76e-07	1.75e-07	1.72e-07	1.7e-07		2.19e-08	2.2e-08	2.2e-08	2.25e-08	2.25e-08	2.26e-08	2.25e-08	2.25e-08	2.25e-08					2.79e-08	2.81e-08	2.79e-08	2.6e-08	2.56e-08	2.54e-08	2.72e-08	2.74e-08	2.73e-08					1.38e-07	1.46e-07	1.49e-07	1.5e-07	1.51e-07	1.5e-07	1.45e-07	1.45e-07	1.43e-07
55.7	1.5e-07	1.75e-07	1.79e-07	1.8e-07	1.8e-07	1.79e-07	1.78e-07	1.76e-07	1.74e-07	1.72e-07	1.7e-07	1.68e-07		2.17e-08	2.17e-08	2.17e-08	2.22e-08	2.23e-08	2.22e-08	2.22e-08	2.23e-08	2.23e-08					2.71e-08	2.7e-08	2.72e-08	2.51e-08	2.47e-08	2.47e-08	2.61e-08	2.64e-08	2.64e-08					1.37e-07	1.44e-07	1.48e-07	1.48e-07	1.49e-07	1.49e-07	1.43e-07	1.43e-07	1.42e-07
57.7	1.48e-07	1.73e-07	1.77e-07	1.78e-07	1.78e-07	1.77e-07	1.76e-07	1.74e-07	1.72e-07	1.7e-07	1.68e-07	1.66e-07		2.14e-08	2.14e-08	2.14e-08	2.19e-08	2.2e-08	2.19e-08	2.19e-08	2.19e-08	2.2e-08					2.62e-08	2.63e-08	2.63e-08	2.41e-08	2.39e-08	2.39e-08	2.56e-08	2.55e-08	2.55e-08					1.35e-07	1.42e-07	1.46e-07	1.47e-07	1.48e-07	1.47e-07	1.41e-07	1.42e-07	1.4e-07
59.7	1.47e-07	1.71e-07	1.75e-07	1.76e-07	1.76e-07	1.75e-07	1.74e-07	1.72e-07	1.7e-07	1.68e-07	1.66e-07	1.64e-07		2.11e-08	2.12e-08	2.12e-08	2.16e-08	2.17e-08	2.16e-08	2.16e-08	2.17e-08	2.17e-08					2.53e-08	2.54e-08	2.51e-08	2.36e-08	2.32e-08	2.31e-08	2.47e-08	2.46e-08	2.48e-08					1.34e-07	1.41e-07	1.45e-07	1.45e-07	1.46e-07	1.46e-07	1.4e-07	1.4e-07	1.39e-07
61.8	1.46e-07	1.69e-07	1.73e-07	1.73e-07	1.73e-07	1.72e-07	1.71e-07	1.69e-07	1.68e-07	1.66e-07	1.64e-07	1.62e-07		2.08e-08	2.09e-08	2.1e-08	2.13e-08	2.14e-08	2.14e-08	2.13e-08	2.14e-08	2.14e-08					2.45e-08	2.45e-08	2.44e-08	2.26e-08	2.21e-08	2.23e-08	2.38e-08	2.4e-08	2.39e-08					1.33e-07	1.39e-07	1.43e-07	1.44e-07	1.44e-07	1.44e-07	1.39e-07	1.39e-07	1.38e-07
64	1.44e-07	1.67e-07	1.71e-07	1.71e-07	1.71e-07	1.7e-07	1.69e-07	1.67e-07	1.65e-07	1.64e-07	1.61e-07	1.59e-07		2.06e-08	2.06e-08	2.06e-08	2.11e-08	2.11e-08	2.11e-08	2.11e-08	2.11e-08	2.11e-08					2.36e-08	2.38e-08	2.39e-08	2.19e-08	2.16e-08	2.15e-08	2.31e-08	2.29e-08	2.31e-08					1.31e-07	1.38e-07	1.42e-07	1.42e-07	1.43e-07	1.43e-07	1.38e-07	1.37e-07	1.36e-07
66.2	1.43e-07	1.65e-07	1.69e-07	1.69e-07	1.69e-07	1.68e-07	1.67e-07	1.65e-07	1.63e-07	1.62e-07	1.59e-07	1.57e-07		2.03e-08	2.03e-08	2.03e-08	2.07e-08	2.08e-08	2.08e-08	2.07e-08	2.08e-08	2.08e-08					2.27e-08	2.3e-08	2.29e-08	2.11e-08	2.08e-08	2.06e-08	2.22e-08	2.23e-08	2.24e-08					1.3e-07	1.36e-07	1.4e-07	1.41e-07	1.41e-07	1.41e-07	1.36e-07	1.36e-07	1.35e-07
68.6	1.41e-07	1.64e-07	1.66e-07	1.67e-07	1.67e-07	1.66e-07	1.64e-07	1.62e-07	1.61e-07	1.59e-07	1.57e-07	1.55e-07		2e-08	2.02e-08	2e-08	2.05e-08	2.04e-08	2.05e-08	2.05e-08	2.05e-08	2.06e-08					2.19e-08	2.21e-08	2.2e-08	2.03e-08	2.02e-08	2e-08	2.16e-08	2.15e-08	2.15e-08					1.28e-07	1.34e-07	1.38e-07	1.39e-07	1.4e-07	1.39e-07	1.34e-07	1.34e-07	1.34e-07
71	1.4e-07	1.62e-07	1.64e-07	1.64e-07	1.64e-07	1.63e-07	1.62e-07	1.6e-07	1.58e-07	1.57e-07	1.55e-07	1.53e-07		1.97e-08	1.98e-08	1.98e-08	2.02e-08	2.02e-08	2.03e-08	2.02e-08	2.03e-08	2.02e-08					2.12e-08	2.12e-08	2.14e-08	1.97e-08	1.96e-08	1.93e-08	2.1e-08	2.08e-08	2.08e-08					1.27e-07	1.33e-07	1.37e-07	1.38e-07	1.38e-07	1.38e-07	1.33e-07	1.33e-07	1.32e-07
73.5	1.39e-07	1.6e-07	1.63e-07	1.62e-07	1.62e-07	1.61e-07	1.6e-07	1.58e-07	1.56e-07	1.55e-07	1.53e-07	1.5e-07		1.94e-08	1.95e-08	1.95e-08	1.99e-08	1.99e-08	1.99e-08	1.99e-08	1.99e-08	2e-08					2.05e-08	2.06e-08	2.04e-08	1.9e-08	1.86e-08	1.87e-08	2.02e-08	2.01e-08	2.01e-08					1.25e-07	1.32e-07	1.35e-07	1.36e-07	1.36e-07	1.36e-07	1.31e-07	1.31e-07	1.31e-07
76	1.37e-07	1.58e-07	1.6e-07	1.6e-07	1.59e-07	1.58e-07	1.57e-07	1.56e-07	1.54e-07	1.52e-07	1.5e-07	1.48e-07		1.92e-08	1.92e-08	1.92e-08	1.95e-08	1.97e-08	1.96e-08	1.96e-08	1.96e-08	1.97e-08					1.97e-08	1.99e-08	1.97e-08	1.82e-08	1.81e-08	1.81e-08	1.93e-08	1.94e-08	1.93e-08					1.24e-07	1.3e-07	1.34e-07	1.34e-07	1.34e-07	1.35e-07	1.3e-07	1.3e-07	1.29e-07
78.7	1.35e-07	1.56e-07	1.58e-07	1.58e-07	1.57e-07	1.56e-07	1.55e-07	1.53e-07	1.51e-07	1.5e-07	1.48e-07	1.46e-07		1.89e-08	1.89e-08	1.89e-08	1.92e-08	1.93e-08	1.93e-08	1.93e-08	1.93e-08	1.93e-08					1.91e-08	1.91e-08	1.91e-08	1.76e-08	1.74e-08	1.73e-08	1.86e-08	1.87e-08	1.86e-08					1.22e-07	1.28e-07	1.32e-07	1.33e-07	1.33e-07	1.33e-07	1.29e-07	1.28e-07	1.28e-07
81.5	1.34e-07	1.54e-07	1.56e-07	1.55e-07	1.55e-07	1.53e-07	1.53e-07	1.51e-07	1.49e-07	1.48e-07	1.46e-07	1.44e-07		1.86e-08	1.86e-08	1.87e-08	1.89e-08	1.9e-08	1.9e-08	1.9e-08	1.91e-08	1.91e-08					1.84e-08	1.84e-08	1.83e-08	1.69e-08	1.67e-08	1.67e-08	1.78e-08	1.8e-08	1.79e-08					1.21e-07	1.27e-07	1.3e-07	1.31e-07	1.31e-07	1.31e-07	1.27e-07	1.27e-07	1.26e-07
84.3	1.32e-07	1.52e-07	1.54e-07	1.53e-07	1.52e-07	1.51e-07	1.5e-07	1.48e-07	1.47e-07	1.46e-07	1.43e-07	1.42e-07		1.83e-08	1.84e-08	1.84e-08	1.86e-08	1.87e-08	1.88e-08	1.87e-08	1.88e-08	1.88e-08					1.76e-08	1.78e-08	1.78e-08	1.63e-08	1.61e-08	1.6e-08	1.72e-08	1.72e-08	1.72e-08					1.19e-07	1.25e-07	1.28e-07	1.29e-07	1.3e-07	1.29e-07	1.26e-07	1.25e-07	1.25e-07
87.3	1.31e-07	1.5e-07	1.51e-07	1.51e-07	1.5e-07	1.49e-07	1.48e-07	1.46e-07	1.44e-07	1.43e-07	1.41e-07	1.4e-07		1.8e-08	1.81e-08	1.8e-08	1.83e-08	1.84e-08	1.84e-08	1.84e-08	1.84e-08	1.85e-08					1.7e-08	1.7e-08	1.69e-08	1.57e-08	1.55e-08	1.55e-08	1.67e-08	1.66e-08	1.67e-08					1.18e-07	1.24e-07	1.27e-07	1.28e-07	1.28e-07	1.28e-07	1.24e-07	1.24e-07	1.23e-07
90.4	1.29e-07	1.47e-07	1.49e-07	1.48e-07	1.47e-07	1.46e-07	1.45e-07	1.43e-07	1.42e-07	1.41e-07	1.39e-07	1.37e-07		1.76e-08	1.78e-08	1.77e-08	1.8e-08	1.81e-08	1.81e-08	1.81e-08	1.82e-08	1.82e-08					1.63e-08	1.65e-08	1.64e-08	1.51e-08	1.49e-08	1.49e-08	1.6e-08	1.59e-08	1.59e-08					1.16e-07	1.22e-07	1.26e-07	1.26e-07	1.26e-07	1.26e-07	1.22e-07	1.22e-07	1.22e-07
93.5	1.27e-07	1.45e-07	1.47e-07	1.46e-07	1.45e-07	1.44e-07	1.43e-07	1.41e-07	1.4e-07	1.39e-07	1.36e-07	1.35e-07		1.74e-08	1.75e-08	1.75e-08	1.77e-08	1.78e-08	1.78e-08	1.78e-08	1.78e-08	1.78e-08					1.57e-08	1.57e-08	1.59e-08	1.46e-08	1.43e-08	1.42e-08	1.53e-08	1.53e-08	1.53e-08					1.15e-07	1.2e-07	1.24e-07	1.25e-07	1.25e-07	1.24e-07	1.21e-07	1.21e-07	1.2e-07
96.8	1.26e-07	1.43e-07	1.45e-07	1.44e-07	1.42e-07	1.41e-07	1.41e-07	1.39e-07	1.37e-07	1.36e-07	1.34e-07	1.33e-07		1.71e-08	1.72e-08	1.72e-08	1.74e-08	1.75e-08	1.75e-08	1.75e-08	1.75e-08	1.76e-08					1.51e-08	1.51e-08	1.51e-08	1.39e-08	1.38e-08	1.37e-08	1.48e-08	1.47e-08	1.47e-08					1.13e-07	1.19e-07	1.22e-07	1.23e-07	1.23e-07	1.23e-07	1.19e-07	1.19e-07	1.19e-07
100	1.24e-07	1.41e-07	1.42e-07	1.41e-07	1.4e-07	1.39e-07	1.38e-07	1.36e-07	1.35e-07	1.34e-07	1.32e-07	1.3e-07		1.69e-08	1.69e-08	1.69e-08	1.71e-08	1.71e-08	1.72e-08	1.71e-08	1.73e-08	1.73e-08					1.44e-08	1.46e-08	1.46e-08	1.32e-08	1.31e-08	1.32e-08	1.42e-08	1.43e-08	1.42e-08					1.12e-07	1.17e-07	1.2e-07	1.21e-07	1.21e-07	1.21e-07	1.18e-07	1.17e-07	1.17e-07
104	1.23e-07	1.39e-07	1.4e-07	1.39e-07	1.37e-07	1.36e-07	1.35e-07	1.34e-07	1.32e-07	1.31e-07	1.3e-07	1.28e-07		1.65e-08	1.66e-08	1.66e-08	1.68e-08	1.68e-08	1.68e-08	1.69e-08	1.69e-08	1.7e-08					1.39e-08	1.4e-08	1.39e-08	1.29e-08	1.28e-08	1.26e-08	1.37e-08	1.35e-08	1.36e-08					1.11e-07	1.16e-07	1.19e-07	1.2e-07	1.19e-07	1.19e-07	1.16e-07	1.16e-07	1.15e-07
107	1.21e-07	1.36e-07	1.37e-07	1.36e-07	1.35e-07	1.34e-07	1.33e-07	1.31e-07	1.3e-07	1.29e-07	1.27e-07	1.26e-07		1.63e-08	1.63e-08	1.63e-08	1.65e-08	1.66e-08	1.66e-08	1.66e-08	1.67e-08	1.67e-08					1.34e-08	1.35e-08	1.34e-08	1.23e-08	1.22e-08	1.22e-08	1.31e-08	1.31e-08	1.31e-08					1.09e-07	1.14e-07	1.17e-07	1.18e-07	1.17e-07	1.18e-07	1.15e-07	1.14e-07	1.14e-07
111	1.19e-07	1.34e-07	1.35e-07	1.34e-07	1.33e-07	1.32e-07	1.31e-07	1.29e-07	1.28e-07	1.27e-07	1.25e-07	1.23e-07		1.59e-08	1.6e-08	1.6e-08	1.62e-08	1.62e-08	1.63e-08	1.63e-08	1.63e-08	1.64e-08					1.28e-08	1.28e-08	1.29e-08	1.18e-08	1.17e-08	1.16e-08	1.26e-08	1.26e-08	1.25e-08					1.08e-07	1.12e-07	1.15e-07	1.16e-07	1.16e-07	1.16e-07	1.13e-07	1.13e-07	1.12e-07
115	1.18e-07	1.32e-07	1.33e-07	1.31e-07	1.3e-07	1.29e-07	1.28e-07	1.27e-07	1.25e-07	1.24e-07	1.23e-07	1.21e-07		1.56e-08	1.57e-08	1.57e-08	1.58e-08	1.59e-08	1.59e-08	1.6e-08	1.61e-08	1.6e-08					1.23e-08	1.23e-08	1.23e-08	1.14e-08	1.12e-08	1.12e-08	1.2e-08	1.21e-08	1.21e-08					1.06e-07	1.11e-07	1.14e-07	1.14e-07	1.14e-07	1.14e-07	1.11e-07	1.11e-07	1.11e-07
119	1.16e-07	1.3e-07	1.3e-07	1.29e-07	1.28e-07	1.27e-07	1.26e-07	1.24e-07	1.23e-07	1.22e-07	1.2e-07	1.19e-07		1.54e-08	1.54e-08	1.54e-08	1.56e-08	1.57e-08	1.56e-08	1.56e-08	1.57e-08	1.57e-08					1.18e-08	1.18e-08	1.18e-08	1.09e-08	1.08e-08	1.06e-08	1.15e-08	1.14e-08	1.16e-08					1.05e-07	1.1e-07	1.12e-07	1.13e-07	1.13e-07	1.13e-07	1.1e-07	1.1e-07	1.09e-07
123	1.14e-07	1.28e-07	1.28e-07	1.27e-07	1.25e-07	1.24e-07	1.23e-07	1.22e-07	1.21e-07	1.2e-07	1.18e-07	1.17e-07		1.51e-08	1.51e-08	1.51e-08	1.52e-08	1.53e-08	1.53e-08	1.54e-08	1.54e-08	1.55e-08					1.13e-08	1.13e-08	1.13e-08	1.05e-08	1.04e-08	1.02e-08	1.11e-08	1.11e-08	1.1e-08					1.04e-07	1.08e-07	1.11e-07	1.11e-07	1.11e-07	1.12e-07	1.08e-07	1.08e-07	1.07e-07
128	1.12e-07	1.25e-07	1.26e-07	1.24e-07	1.23e-07	1.22e-07	1.21e-07	1.19e-07	1.18e-07	1.17e-07	1.16e-07	1.14e-07		1.48e-08	1.48e-08	1.49e-08	1.5e-08	1.5e-08	1.5e-08	1.51e-08	1.51e-08	1.51e-08					1.08e-08	1.08e-08	1.08e-08	1e-08	9.88e-09	9.82e-09	1.06e-08	1.06e-08	1.06e-08					1.02e-07	1.06e-07	1.09e-07	1.1e-07	1.1e-07	1.09e-07	1.06e-07	1.07e-07	1.06e-07
132	1.1e-07	1.23e-07	1.23e-07	1.22e-07	1.2e-07	1.19e-07	1.19e-07	1.17e-07	1.16e-07	1.15e-07	1.14e-07	1.12e-07		1.45e-08	1.45e-08	1.45e-08	1.46e-08	1.46e-08	1.47e-08	1.47e-08	1.48e-08	1.49e-08					1.03e-08	1.04e-08	1.04e-08	9.63e-09	9.46e-09	9.37e-09	1.02e-08	1.02e-08	1.01e-08					1e-07	1.05e-07	1.07e-07	1.07e-07	1.08e-07	1.08e-07	1.05e-07	1.05e-07	1.04e-07
137	1.08e-07	1.21e-07	1.21e-07	1.19e-07	1.18e-07	1.17e-07	1.16e-07	1.15e-07	1.13e-07	1.13e-07	1.11e-07	1.1e-07		1.42e-08	1.43e-08	1.42e-08	1.43e-08	1.44e-08	1.44e-08	1.45e-08	1.45e-08	1.46e-08					9.96e-09	9.95e-09	9.9e-09	9.18e-09	9.09e-09	9.06e-09	9.71e-09	9.73e-09	9.8e-09					9.88e-08	1.03e-07	1.06e-07	1.06e-07	1.06e-07	1.06e-07	1.03e-07	1.03e-07	1.03e-07
142	1.07e-07	1.19e-07	1.18e-07	1.17e-07	1.15e-07	1.14e-07	1.14e-07	1.12e-07	1.11e-07	1.11e-07	1.09e-07	1.08e-07		1.39e-08	1.4e-08	1.39e-08	1.4e-08	1.41e-08	1.41e-08	1.42e-08	1.42e-08	1.42e-08					9.48e-09	9.55e-09	9.48e-09	8.8e-09	8.67e-09	8.6e-09	9.27e-09	9.34e-09	9.31e-09					9.77e-08	1.02e-07	1.04e-07	1.04e-07	1.04e-07	1.04e-07	1.02e-07	1.02e-07	1.01e-07
147	1.05e-07	1.16e-07	1.16e-07	1.15e-07	1.13e-07	1.12e-07	1.11e-07	1.1e-07	1.09e-07	1.08e-07	1.07e-07	1.06e-07		1.36e-08	1.36e-08	1.37e-08	1.37e-08	1.38e-08	1.38e-08	1.38e-08	1.39e-08	1.39e-08					9.08e-09	9.17e-09	9.11e-09	8.38e-09	8.33e-09	8.21e-09	8.93e-09	8.92e-09	8.9e-09					9.6e-08	1e-07	1.03e-07	1.02e-07	1.02e-07	1.03e-07	1e-07	1e-07	9.94e-08
152	1.03e-07	1.14e-07	1.14e-07	1.12e-07	1.11e-07	1.1e-07	1.09e-07	1.07e-07	1.07e-07	1.06e-07	1.04e-07	1.03e-07		1.33e-08	1.34e-08	1.33e-08	1.34e-08	1.35e-08	1.35e-08	1.35e-08	1.36e-08	1.36e-08					8.67e-09	8.73e-09	8.74e-09	8.02e-09	7.93e-09	7.85e-09	8.58e-09	8.51e-09	8.54e-09					9.48e-08	9.88e-08	1.01e-07	1.01e-07	1.01e-07	1.01e-07	9.88e-08	9.84e-08	9.8e-08
157	1.01e-07	1.12e-07	1.11e-07	1.1e-07	1.08e-07	1.07e-07	1.07e-07	1.05e-07	1.04e-07	1.04e-07	1.02e-07	1.01e-07		1.3e-08	1.31e-08	1.3e-08	1.31e-08	1.31e-08	1.32e-08	1.32e-08	1.32e-08	1.33e-08					8.31e-09	8.38e-09	8.37e-09	7.72e-09	7.57e-09	7.52e-09	8.18e-09	8.15e-09	8.16e-09					9.32e-08	9.73e-08	9.95e-08	9.9e-08	9.9e-08	9.92e-08	9.71e-08	9.66e-08	9.62e-08
163	9.94e-08	1.09e-07	1.09e-07	1.08e-07	1.06e-07	1.05e-07	1.04e-07	1.03e-07	1.02e-07	1.02e-07	9.99e-08	9.9e-08		1.27e-08	1.28e-08	1.27e-08	1.28e-08	1.28e-08	1.28e-08	1.29e-08	1.3e-08	1.3e-08					7.93e-09	8e-09	7.96e-09	7.36e-09	7.25e-09	7.21e-09	7.83e-09	7.76e-09	7.8e-09					9.19e-08	9.57e-08	9.79e-08	9.72e-08	9.73e-08	9.78e-08	9.53e-08	9.5e-08	9.48e-08
168	9.76e-08	1.07e-07	1.06e-07	1.05e-07	1.04e-07	1.02e-07	1.02e-07	1.01e-07	9.97e-08	9.93e-08	9.8e-08	9.68e-08		1.24e-08	1.24e-08	1.24e-08	1.25e-08	1.25e-08	1.26e-08	1.26e-08	1.27e-08	1.27e-08					7.61e-09	7.62e-09	7.62e-09	7.04e-09	6.95e-09	6.87e-09	7.47e-09	7.44e-09	7.43e-09					9.04e-08	9.42e-08	9.64e-08	9.57e-08	9.54e-08	9.58e-08	9.34e-08	9.36e-08	9.25e-08
174	9.57e-08	1.05e-07	1.04e-07	1.03e-07	1.01e-07	9.99e-08	9.97e-08	9.84e-08	9.75e-08	9.7e-08	9.57e-08	9.45e-08		1.21e-08	1.21e-08	1.22e-08	1.22e-08	1.22e-08	1.23e-08	1.23e-08	1.24e-08	1.24e-08					7.24e-09	7.32e-09	7.26e-09	6.71e-09	6.64e-09	6.6e-09	7.12e-09	7.12e-09	7.13e-09					8.9e-08	9.27e-08	9.49e-08	9.37e-08	9.39e-08	9.41e-08	9.22e-08	9.17e-08	9.12e-08
180	9.38e-08	1.03e-07	1.02e-07	1e-07	9.89e-08	9.76e-08	9.75e-08	9.6e-08	9.53e-08	9.47e-08	9.33e-08	9.25e-08		1.18e-08	1.19e-08	1.19e-08	1.19e-08	1.19e-08	1.2e-08	1.2e-08	1.21e-08	1.21e-08					6.92e-09	6.98e-09	6.95e-09	6.4e-09	6.35e-09	6.29e-09	6.83e-09	6.82e-09	6.76e-09					8.75e-08	9.13e-08	9.33e-08	9.2e-08	9.21e-08	9.24e-08	9.02e-08	9.01e-08	8.92e-08
187	9.19e-08	1e-07	9.93e-08	9.82e-08	9.65e-08	9.52e-08	9.51e-08	9.38e-08	9.29e-08	9.26e-08	9.13e-08	9.04e-08		1.15e-08	1.16e-08	1.16e-08	1.16e-08	1.16e-08	1.16e-08	1.18e-08	1.18e-08	1.18e-08					6.66e-09	6.66e-09	6.63e-09	6.13e-09	6.04e-09	6e-09	6.52e-09	6.54e-09	6.5e-09					8.63e-08	8.97e-08	9.19e-08	9.02e-08	9.01e-08	9.07e-08	8.87e-08	8.89e-08	8.78e-08
193	9e-08	9.8e-08	9.7e-08	9.58e-08	9.43e-08	9.31e-08	9.29e-08	9.17e-08	9.1e-08	9.04e-08	8.92e-08	8.83e-08		1.12e-08	1.13e-08	1.13e-08	1.12e-08	1.13e-08	1.14e-08	1.14e-08	1.15e-08	1.15e-08					6.32e-09	6.35e-09	6.37e-09	5.87e-09	5.74e-09	5.74e-09	6.24e-09	6.23e-09	6.22e-09					8.48e-08	8.81e-08	9e-08	8.84e-08	8.84e-08	8.91e-08	8.7e-08	8.7e-08	8.6e-08
200	8.81e-08	9.59e-08	9.49e-08	9.36e-08	9.2e-08	9.09e-08	9.07e-08	8.95e-08	8.87e-08	8.82e-08	8.7e-08	8.63e-08		1.1e-08	1.1e-08	1.1e-08	1.1e-08	1.1e-08	1.1e-08	1.11e-08	1.12e-08	1.13e-08					6.03e-09	6.06e-09	6.07e-09	5.59e-09	5.48e-09	5.52e-09	5.92e-09	5.93e-09	5.92e-09					8.32e-08	8.66e-08	8.87e-08	8.7e-08	8.68e-08	8.72e-08	8.54e-08	8.5e-08	8.45e-08
